# Supplementary material for: The prevalence of antibodies to SARS-CoV-2 among blood donors in China
Source: Nat Commun. 2021 Mar 2;12:1383. doi: 10.1038/s41467-021-21503-x (PMC7925561; doi:10.1038/s41467-021-21503-x)
Supplement: Supplementary file 3 — Source Data [file 41467_2021_21503_MOESM3_ESM.xlsx]

## Sheet: Figure 2
Wuhan
week	donors	confirmed donors	prevalence %
3	1385	0	0
4	823	1	0.00121507
5	101	0	0
6	85	4	0.0470588
7	96	5	0.0520833
8	192	5	0.0260417
9	261	5	0.0191571
10	245	10	0.0408163
11	351	12	0.034188
12	660	17	0.0257576
13	441	18	0.0408163
14	842	26	0.0308789
15	5158	151	0.0292749
16	3697	75	0.0202867
17	2228	38	0.0170557
18	1229	28	0.0227828
Shenzhen
week	donors	confirmed donors	prevalence %
5	23	0	0
6	1164	0	0
7	1270	1	0.000787402
8	939	0	0
9	2351	0	0
10	723	0	0
11	340	1	0.00294118
Shijiazhuang
week	donors	confirmed donors	prevalence %
4	30	0	0
5	1457	0	0
6	2112	0	0
7	1729	0	0
8	2375	1	0.000421053
9	1598	0	0
10	4204	0	0
11	35	0	0

## Sheet: Figure 3a
No.	TAb group	ppNAT
		ID50	ID50-log2
4	1-5	0.5	-1
5	1-5	3.49036	1.80338
8	1-5	1.36939	0.453531
9	1-5	1.36939	0.453531
12	1-5	53.88	5.75168
13	1-5	45.18	5.49761
15	1-5	45.67	5.51317
20	1-5	2.61478	1.38669
22	1-5	169.1	7.40173
23	1-5	1.75058	0.807836
24	1-5	5.1907	2.37593
25	1-5	0.925514	-0.111673
27	1-5	6.64506	2.73228
28	1-5	0.5	-1
30	1-5	30.61	4.93593
32	1-5	0.5	-1
33	1-5	0.5	-1
34	1-5	1.99759	0.998263
37	1-5	105.4	6.71973
42	1-5	4.20763	2.07301
49	1-5	85.9	6.42459
55	1-5	34.575	5.11166
57	1-5	165.9	7.37417
60	1-5	83.2	6.37851
61	1-5	214.05	7.7418
65	1-5	157.6	7.30012
81	1-5	387.6	8.59842
83	1-5	171.65	7.42333
86	1-5	745.5	9.54206
88	1-5	153.45	7.26162
89	1-5	165.4	7.36982
91	1-5	725.5	9.50283
97	1-5	256.8	8.0045
106	1-5	115.7	6.85425
110	1-5	43.675	5.44874
118	1-5	422.9	8.72417
124	1-5	3.34868	1.74359
143	1-5	22.16	4.46989
152	1-5	7.86533	2.97551
154	1-5	8.58143	3.10122
155	1-5	193.5	7.59619
157	1-5	175.6	7.45615
158	1-5	34.28	5.0993
170	1-5	28.06	4.81044
177	1-5	16.23	4.02059
196	1-5	9.57455	3.2592
201	1-5	9.88187	3.30478
205	1-5	85.34	6.41515
207	1-5	36.35	5.18388
210	1-5	56.16	5.81147
216	1-5	39.66	5.30961
217	1-5	58.61	5.87307
218	1-5	41.59	5.37816
229	1-5	38.98	5.28466
233	1-5	12.1264	3.60008
236	1-5	31.87	4.99413
237	1-5	7.12655	2.8332
238	1-5	34.96	5.12763
243	1-5	54.16	5.75916
244	1-5	210.5	7.71768
252	1-5	6.66315	2.7362
254	1-5	6.83575	2.7731
275	1-5	12.477	3.6412
277	1-5	10.1209	3.33926
278	1-5	26.58	4.73227
282	1-5	26.89	4.749
285	1-5	12.5006	3.64392
291	1-5	29.54	4.8846
295	1-5	28.4	4.82782
296	1-5	9.59139	3.26174
303	1-5	11.2242	3.48854
319	1-5	18.46	4.20633
327	1-5	42.14	5.39712
329	1-5	14.26	3.8339
330	1-5	22.91	4.51791
337	1-5	9.7688	3.28818
340	1-5	9.80358	3.29331
341	1-5	7.86748	2.9759
342	1-5	13.0671	3.70787
343	1-5	14.46	3.854
345	1-5	51.11	5.67553
347	1-5	39.88	5.31759
350	1-5	33.65	5.07253
353	1-5	10.996	3.4589
355	1-5	27.04	4.75702
364	1-5	12.8041	3.67854
367	1-5	93.46	6.54628
383	1-5	3.06024	1.61364
386	1-5	11.7633	3.55623
396	1-5	9.752	3.2857
397	1-5	9.716	3.28036
406	1-5	10.01	3.32337
408	1-5	51.86	5.69655
409	1-5	30.24	4.91839
411	1-5	10.03	3.32625
416	1-5	11.63	3.53978
419	1-5	9.866	3.30247
422	1-5	20.9	4.38543
423	1-5	10.72	3.42223
427	1-5	11.2	3.48543
428	1-5	10	3.32193
432	1-5	13.84	3.79077
442	1-5	9.372	3.22836
447	1-5	89.47	6.48333
449	1-5	8.663	3.11487
450	1-5	0.5	-1
451	1-5	10.28	3.36177
452	1-5	9.876	3.30393
461	1-5	356.8	8.47897
464	1-5	0.885879	-0.174818
465	1-5	13.42	3.74631
467	1-5	7.5131	2.90941
468	1-5	6.65098	2.73357
469	1-5	4.99626	2.32085
470	1-5	4.96844	2.31279
473	1-5	9.25126	3.20965
474	1-5	0.5	-1
475	1-5	2.29505	1.19852
476	1-5	6.69269	2.74259
477	1-5	0.5	-1
478	1-5	1.37589	0.460362
479	1-5	12.9971	3.70012
482	1-5	12.4901	3.64271
483	1-5	8.72138	3.12456
484	1-5	10.544	3.39836
485	1-5	0.5	-1
486	1-5	0.5	-1
491	1-5	54.69	5.77321
492	1-5	8.95642	3.16292
493	1-5	9.08626	3.18369
494	1-5	11.2969	3.49785
495	1-5	11.3422	3.50363
496	1-5	6.69853	2.74384
497	1-5	0.5	-1
498	1-5	9.64007	3.26904
499	1-5	8.96073	3.16362
500	1-5	7.91989	2.98548
502	1-5	8.52595	3.09186
503	1-5	12.1732	3.60564
504	1-5	7.14931	2.8378
506	1-5	15.73	3.97545
507	1-5	13.3173	3.73523
508	1-5	8.69675	3.12048
509	1-5	13.9878	3.8061
510	1-5	17.49	4.12846
513	1-5	10.7378	3.42463
514	1-5	12.6932	3.66598
516	1-5	9.08199	3.18301
518	1-5	9.6426	3.26942
519	1-5	8.85559	3.14659
520	1-5	9.41244	3.23457
521	1-5	2.41841	1.27406
522	1-5	8.31359	3.05547
523	1-5	7.39448	2.88645
524	1-5	11.9245	3.57585
525	1-5	11.7024	3.54873
527	1-5	11.9911	3.58389
528	1-5	10.7192	3.42212
529	1-5	4.15983	2.05653
530	1-5	9.73912	3.28379
531	1-5	9.18492	3.19927
532	1-5	6.72091	2.74866
533	1-5	11.0156	3.46148
534	1-5	13.5742	3.76279
535	1-5	10.001	3.32207
536	1-5	12.214	3.61047
537	1-5	9.21536	3.20404
538	1-5	2.31194	1.20911
539	1-5	2.32533	1.21743
540	1-5	2.20034	1.13773
541	1-5	9.68487	3.27573
542	1-5	4.25183	2.08808
543	1-5	12.9688	3.69698
544	1-5	5.08849	2.34724
1	5-10	176.8	7.46597
19	5-10	62.25	5.96
26	5-10	5.3725	2.42559
36	5-10	401.75	8.65015
46	5-10	149.3	7.22207
47	5-10	619.5	9.27496
48	5-10	158.95	7.31243
50	5-10	73.1	6.1918
56	5-10	1171	10.1935
62	5-10	110.7	6.79051
63	5-10	287.7	8.16842
64	5-10	394.3	8.62315
66	5-10	310.3	8.27752
68	5-10	355.9	8.47533
69	5-10	99.75	6.64024
70	5-10	455.9	8.83257
77	5-10	59.52	5.8953
84	5-10	39.535	5.30506
87	5-10	83.35	6.38111
90	5-10	453.95	8.82639
92	5-10	781	9.60918
95	5-10	207.2	7.69488
98	5-10	469.4	8.87467
99	5-10	129.15	7.0129
107	5-10	142.95	7.15937
113	5-10	432.2	8.75556
117	5-10	905	9.82177
129	5-10	20.57	4.36247
150	5-10	207.1	7.69418
159	5-10	80.82	6.33664
160	5-10	87.16	6.44559
171	5-10	12.7324	3.67043
175	5-10	9.15318	3.19427
189	5-10	379	8.56605
191	5-10	116.1	6.85922
193	5-10	159.6	7.31832
195	5-10	220.2	7.78267
206	5-10	116.8	6.8679
221	5-10	53.62	5.7447
225	5-10	370.3	8.53255
232	5-10	45.45	5.50621
241	5-10	125.1	6.96694
245	5-10	64.87	6.01948
250	5-10	83.62	6.38578
253	5-10	54.79	5.77584
258	5-10	96.53	6.59291
264	5-10	87.59	6.45269
272	5-10	111.8	6.80478
283	5-10	34.97	5.12805
286	5-10	27.15	4.76288
287	5-10	39.58	5.3067
288	5-10	43.04	5.42761
302	5-10	29.51	4.88313
307	5-10	40.95	5.35579
310	5-10	32.47	5.02104
313	5-10	8.20911	3.03723
314	5-10	11.8954	3.57233
316	5-10	59.7	5.89966
318	5-10	17.23	4.10685
378	5-10	12.06	3.59216
384	5-10	28.26	4.82069
405	5-10	9.235	3.20711
414	5-10	67.39	6.07446
417	5-10	36.35	5.18388
425	5-10	9.799	3.29263
445	5-10	26.85	4.74685
454	5-10	38.49	5.26641
460	5-10	41.31	5.36842
466	5-10	6.87346	2.78104
487	5-10	12.4215	3.63477
488	5-10	98.58	6.62322
489	5-10	10	3.32193
501	5-10	12.8607	3.6849
511	5-10	10.6574	3.41378
512	5-10	12.8273	3.68115
515	5-10	5.44951	2.44613
517	5-10	19.82	4.30889
526	5-10	11.4952	3.52295
10	10-15	129.3	7.01458
11	10-15	564.1	9.13981
45	10-15	1294.5	10.3382
51	10-15	157.75	7.3015
53	10-15	446.8	8.80349
54	10-15	944.5	9.88341
67	10-15	394.7	8.62461
71	10-15	371.3	8.53644
79	10-15	233.95	7.87006
80	10-15	405.1	8.66213
101	10-15	73.05	6.19081
108	10-15	1707.5	10.7377
119	10-15	238.6	7.89845
121	10-15	198.3	7.63154
122	10-15	266.5	8.05799
127	10-15	179.1	7.48462
128	10-15	189.7	7.56758
130	10-15	78.13	6.2878
148	10-15	160.2	7.32373
151	10-15	421.4	8.71905
167	10-15	92.34	6.52888
174	10-15	63.49	5.98846
179	10-15	286.6	8.16289
185	10-15	117.2	6.87283
187	10-15	278.9	8.1236
200	10-15	102.1	6.67384
204	10-15	118.5	6.88874
247	10-15	102.6	6.68089
267	10-15	75.04	6.22959
268	10-15	76.71	6.26134
276	10-15	85.45	6.41701
281	10-15	83.29	6.38007
301	10-15	102.5	6.67948
317	10-15	33.97	5.08619
320	10-15	79.54	6.31361
322	10-15	10.38	3.37573
324	10-15	147.2	7.20163
326	10-15	47.87	5.58105
334	10-15	55.95	5.80607
344	10-15	31.21	4.96394
362	10-15	33.47	5.0648
363	10-15	80.24	6.32625
365	10-15	26.23	4.71315
366	10-15	68.73	6.10287
372	10-15	11.7567	3.55541
379	10-15	217.9	7.76752
382	10-15	62.32	5.96162
404	10-15	79.08	6.30524
441	10-15	31.29	4.96763
448	10-15	68.4	6.09592
455	10-15	122	6.93074
471	10-15	10.97	3.45549
472	10-15	2.56604	1.35955
480	10-15	0.867813	-0.204544
490	10-15	41.51	5.37539
505	10-15	10.3299	3.36875
2	>15	601.8	9.23314
3	>15	174.2	7.4446
6	>15	331.6	8.3733
7	>15	92.19	6.52654
14	>15	708.4	9.46842
16	>15	161.7	7.33718
17	>15	110.2	6.78398
18	>15	503.2	8.97499
21	>15	457.5	8.83763
29	>15	3135	11.6142
31	>15	2101.5	11.0372
35	>15	401.1	8.64782
38	>15	1188	10.2143
39	>15	2985	11.5435
40	>15	305.4	8.25456
41	>15	1167	10.1886
43	>15	448.5	8.80896
44	>15	670	9.38802
52	>15	488.5	8.93221
58	>15	59.75	5.90087
59	>15	529.5	9.04849
72	>15	611.5	9.25621
73	>15	700	9.45121
74	>15	324.65	8.34274
75	>15	462.75	8.85409
76	>15	480.05	8.90704
78	>15	736	9.52356
82	>15	1221.5	10.2544
85	>15	638	9.31741
93	>15	414.6	8.69558
94	>15	513	9.00282
96	>15	883	9.78627
100	>15	1650	10.6883
102	>15	1115.5	10.1235
103	>15	427.7	8.74046
104	>15	653	9.35094
105	>15	516	9.01123
109	>15	2364.5	11.2073
111	>15	664	9.37504
112	>15	1168	10.1898
114	>15	508	8.98868
115	>15	635	9.31061
116	>15	757.5	9.5651
120	>15	128.05	7.00056
123	>15	276.05	8.10879
125	>15	1231.5	10.2662
126	>15	785.8	9.61802
131	>15	72.22	6.17433
132	>15	214	7.74147
133	>15	170.5	7.41363
134	>15	305.8	8.25644
135	>15	249.9	7.96521
136	>15	224.8	7.8125
137	>15	268.8	8.07039
138	>15	213.6	7.73877
139	>15	232	7.85798
140	>15	247.1	7.94895
141	>15	684.3	9.41849
142	>15	236.8	7.88753
144	>15	127.1	6.98982
145	>15	122.9	6.94134
146	>15	65.76	6.03914
147	>15	218.6	7.77215
149	>15	526.8	9.04111
153	>15	419.8	8.71356
156	>15	104.7	6.71012
161	>15	397.9	8.63626
162	>15	136	7.08746
163	>15	420.5	8.71596
164	>15	332.7	8.37808
165	>15	397.3	8.63408
166	>15	93.16	6.54164
168	>15	209.9	7.71356
169	>15	388.8	8.60288
172	>15	637.7	9.31673
173	>15	288.2	8.17093
176	>15	257.7	8.00955
178	>15	162.4	7.34341
180	>15	839.9	9.71407
181	>15	856.7	9.74265
182	>15	267.2	8.06178
183	>15	392.2	8.61545
184	>15	300.4	8.23074
186	>15	225.2	7.81506
188	>15	310.4	8.27798
190	>15	2017	10.978
192	>15	21.44	4.42223
194	>15	294.8	8.20359
197	>15	528.2	9.04494
198	>15	57.61	5.84825
199	>15	244	7.93074
202	>15	63.52	5.98914
203	>15	32.17	5.00764
208	>15	93.36	6.54473
209	>15	126.3	6.98071
211	>15	163.2	7.3505
212	>15	77.94	6.28429
213	>15	88.69	6.4707
214	>15	389.2	8.60437
215	>15	331.2	8.37156
219	>15	402.1	8.65141
220	>15	215.1	7.74886
222	>15	196.4	7.61765
223	>15	252.6	7.98071
224	>15	121.7	6.92719
226	>15	639.2	9.32012
227	>15	129	7.01123
228	>15	606.7	9.24484
230	>15	728.8	9.50938
231	>15	73.1	6.1918
234	>15	93.05	6.53993
235	>15	305.6	8.2555
239	>15	281.4	8.13648
240	>15	178.6	7.48059
242	>15	170.2	7.41109
246	>15	461.9	8.85144
248	>15	466.9	8.86697
249	>15	120.1	6.90809
251	>15	165.4	7.36982
255	>15	180.3	7.49426
256	>15	237	7.88874
257	>15	218.8	7.77347
259	>15	413.3	8.69105
260	>15	473.3	8.88661
261	>15	161	7.33092
262	>15	869.4	9.76388
263	>15	81.7	6.35226
265	>15	231.7	7.85611
266	>15	293.7	8.1982
269	>15	675.1	9.39896
270	>15	264.3	8.04603
271	>15	284.9	8.15431
273	>15	228.1	7.83352
274	>15	1538	10.5868
279	>15	2713	11.4057
280	>15	485.8	8.92422
284	>15	198.3	7.63154
289	>15	146.2	7.1918
290	>15	270.1	8.07735
292	>15	326.1	8.34917
293	>15	130.5	7.02791
294	>15	402.8	8.65392
297	>15	118.3	6.88631
298	>15	100.7	6.65392
299	>15	187.2	7.54844
300	>15	431.6	8.75355
304	>15	87.35	6.44874
305	>15	13.18	3.72028
306	>15	123.6	6.94953
308	>15	46.71	5.54566
309	>15	74.05	6.21043
311	>15	72.12	6.17233
312	>15	91.94	6.52262
315	>15	457.5	8.83763
321	>15	441.2	8.78529
323	>15	83.62	6.38578
325	>15	52.33	5.70957
328	>15	826.3	9.69052
331	>15	39.1	5.2891
332	>15	67.57	6.07831
333	>15	35.29	5.14119
335	>15	64.12	6.0027
336	>15	379.8	8.5691
338	>15	112.1	6.80864
339	>15	139.8	7.12722
346	>15	271.1	8.08268
348	>15	472.8	8.88509
349	>15	63.34	5.98504
351	>15	405.5	8.66356
352	>15	205.8	7.6851
354	>15	116.4	6.86295
356	>15	553.9	9.11348
357	>15	951.7	9.89436
358	>15	1327	10.374
359	>15	163.4	7.35226
360	>15	220	7.78136
361	>15	183.2	7.51728
368	>15	386.1	8.59283
369	>15	56.98	5.83238
370	>15	138.8	7.11686
371	>15	484.5	8.92035
373	>15	48.47	5.59902
374	>15	189.5	7.56605
375	>15	282.1	8.14006
376	>15	41.48	5.37434
377	>15	99.62	6.63836
380	>15	43.17	5.43196
381	>15	18.01	4.17073
385	>15	295.3	8.20604
387	>15	109.3	6.77215
388	>15	119.2	6.89724
389	>15	90.74	6.50367
390	>15	55.46	5.79338
391	>15	1594	10.6384
392	>15	153.7	7.26397
393	>15	107.6	6.74953
394	>15	323.8	8.33896
395	>15	182.9	7.51491
398	>15	487.8	8.93015
399	>15	634.7	9.30993
400	>15	237.7	7.893
401	>15	222.7	7.79896
402	>15	235.3	7.87836
403	>15	147	7.19967
407	>15	221.9	7.79377
410	>15	261.2	8.02901
412	>15	91.09	6.50922
413	>15	28.32	4.82375
415	>15	824.9	9.68808
418	>15	92.95	6.53838
420	>15	114.4	6.83794
421	>15	84.35	6.39832
424	>15	91.65	6.51806
426	>15	118.3	6.88631
429	>15	73.68	6.2032
430	>15	81.83	6.35456
431	>15	66.5	6.05528
433	>15	63.58	5.9905
434	>15	139.1	7.11998
435	>15	131.4	7.03782
436	>15	117.2	6.87283
437	>15	146	7.18982
438	>15	158.5	7.30834
439	>15	99.95	6.64313
440	>15	794.9	9.63463
443	>15	80.91	6.33825
444	>15	744	9.53916
446	>15	33.73	5.07596
453	>15	127.5	6.99435
456	>15	222.5	7.79766
457	>15	226.8	7.82528
458	>15	148.7	7.21626
459	>15	347.5	8.44087
462	>15	81.88	6.35544
463	>15	118	6.88264
481	>15	10.23	3.35473

## Sheet: Figure 3b
No.	IgG-RBD		ppNAT
	titer	titer-log2	ID50	ID50-log2
1	1.006	0.00863031	176.8	7.46597
2	45.52	5.50843	601.8	9.23314
3	4.052	2.01863	174.2	7.4446
4	0.036	-4.79586	0.5	-1
5	0.032	-4.96578	3.49036	1.80338
6	10.78	3.43029	331.6	8.3733
7	6.332	2.66266	92.19	6.52654
8	0.042	-4.57347	1.36939	0.453531
9	0.032	-4.96578	1.36939	0.453531
10	2.106	1.07451	129.3	7.01458
11	4.348	2.12035	564.1	9.13981
12	0.042	-4.57347	53.88	5.75168
13	0.522	-0.937878	45.18	5.49761
14	40.32	5.33342	708.4	9.46842
15	0.132	-2.92139	45.67	5.51317
16	16.48	4.04264	161.7	7.33718
17	46.64	5.5435	110.2	6.78398
18	42.32	5.40327	503.2	8.97499
19	5.478	2.45365	62.25	5.96
20	0.026	-5.26534	2.61478	1.38669
21	37.78	5.23955	457.5	8.83763
22	4.274	2.09559	169.1	7.40173
23	0.048	-4.38082	1.75058	0.807836
24	0.042	-4.57347	5.1907	2.37593
25	0.042	-4.57347	0.925514	-0.111673
26	0.036	-4.79586	5.3725	2.42559
27	0.036	-4.79586	6.64506	2.73228
28	0.236	-2.08314	0.5	-1
29	173.474	7.43857	3135	11.6142
30	2.778	1.47405	30.61	4.93593
31	323.368	8.33703	2101.5	11.0372
32	0.036	-4.79586	0.5	-1
33	0.058	-4.1078	0.5	-1
34	0.032	-4.96578	1.99759	0.998263
35	18.152	4.18206	401.1	8.64782
36	16.4211	4.03747	401.75	8.65015
37	10.178	3.34738	105.4	6.71973
38	170.737	7.41563	1188	10.2143
39	66.1053	6.04669	2985	11.5435
40	17.6316	4.14009	305.4	8.25456
41	55.5789	5.79647	1167	10.1886
42	0.036	-4.79586	4.20763	2.07301
43	33.1579	5.05128	448.5	8.80896
44	103.158	6.68871	670	9.38802
45	6.4	2.67807	1294.5	10.3382
46	10.5789	3.40312	149.3	7.22207
47	49.4737	5.62859	619.5	9.27496
48	30.1053	4.91194	158.95	7.31243
49	3.226	1.68975	85.9	6.42459
50	20.4211	4.35199	73.1	6.1918
51	22.6842	4.50362	157.75	7.3015
52	50.3158	5.65294	488.5	8.93221
53	59.3684	5.89162	446.8	8.80349
54	34.2105	5.09637	944.5	9.88341
55	0.036	-4.79586	34.575	5.11166
56	11.1579	3.47999	1171	10.1935
57	10.468	3.38791	165.9	7.37417
58	7.806	2.96458	59.75	5.90087
59	25	4.64386	529.5	9.04849
60	8.268	3.04754	83.2	6.37851
61	14.468	3.85479	214.05	7.7418
62	12.59	3.65421	110.7	6.79051
63	8.748	3.12895	287.7	8.16842
64	24.5263	4.61626	394.3	8.62315
65	5.042	2.334	157.6	7.30012
66	7.352	2.87814	310.3	8.27752
67	16.842	4.07399	394.7	8.62461
68	11.294	3.49748	355.9	8.47533
69	10.374	3.3749	99.75	6.64024
70	11.464	3.51904	455.9	8.83257
71	12.2105	3.61005	371.3	8.53644
72	32.4737	5.0212	611.5	9.25621
73	15.268	3.93244	700	9.45121
74	17.1579	4.1008	324.65	8.34274
75	23.1053	4.53015	462.75	8.85409
76	15.3684	3.9419	480.05	8.90704
77	13.574	3.76277	59.52	5.8953
78	20.3158	4.34453	736	9.52356
79	11.526	3.52682	233.95	7.87006
80	16.8421	4.074	405.1	8.66213
81	10.932	3.45049	387.6	8.59842
82	25.9474	4.69752	1221.5	10.2544
83	16.49	4.04352	171.65	7.42333
84	10.968	3.45523	39.535	5.30506
85	10.7368	3.4245	638	9.31741
86	14.468	3.85479	745.5	9.54206
87	9.952	3.31499	83.35	6.38111
88	10.536	3.39726	153.45	7.26162
89	10.31	3.36597	165.4	7.36982
90	15.8421	3.98569	453.95	8.82639
91	11.136	3.47716	725.5	9.50283
92	14.7895	3.8865	781	9.60918
93	16.8947	4.0785	414.6	8.69558
94	10.2105	3.35199	513	9.00282
95	13.864	3.79327	207.2	7.69488
96	20.7895	4.37778	883	9.78627
97	15.384	3.94336	256.8	8.0045
98	16.126	4.01132	469.4	8.87467
99	10.332	3.36905	129.15	7.0129
100	16.19	4.01703	1650	10.6883
101	14.584	3.86631	73.05	6.19081
102	85.6842	6.42096	1115.5	10.1235
103	16.8421	4.074	427.7	8.74046
104	21.8947	4.45251	653	9.35094
105	22.8947	4.51694	516	9.01123
106	8.222	3.03949	115.7	6.85425
107	15.336	3.93885	142.95	7.15937
108	33.6842	5.074	1707.5	10.7377
109	130.526	7.0282	2364.5	11.2073
110	5.294	2.40436	43.675	5.44874
111	24.1579	4.59442	664	9.37504
112	20.6316	4.36678	1168	10.1898
113	2.794	1.48233	432.2	8.75556
114	17.578	4.1357	508	8.98868
115	34	5.08746	635	9.31061
116	25.9474	4.69752	757.5	9.5651
117	16.394	4.0351	905	9.82177
118	4.574	2.19346	422.9	8.72417
119	17.552	4.13356	238.6	7.89845
120	12.916	3.69109	128.05	7.00056
121	14.0526	3.81277	198.3	7.63154
122	17.016	4.08882	266.5	8.05799
123	16.832	4.07313	276.05	8.10879
124	0.106	-3.23786	3.34868	1.74359
125	28.8947	4.85273	1231.5	10.2662
126	14.858	3.89317	785.8	9.61802
127	12.3	3.62059	179.1	7.48462
128	9.294	3.2163	189.7	7.56758
129	3.278	1.71282	20.57	4.36247
130	10.564	3.40108	78.13	6.2878
131	12.9	3.6893	72.22	6.17433
132	21.7895	4.44556	214	7.74147
133	49.6316	5.63319	170.5	7.41363
134	43.5263	5.44382	305.8	8.25644
135	15.1053	3.91698	249.9	7.96521
136	11.2632	3.49354	224.8	7.8125
137	38.6842	5.27367	268.8	8.07039
138	20.9474	4.3887	213.6	7.73877
139	20.8947	4.38507	232	7.85798
140	25.6842	4.68281	247.1	7.94895
141	70.7368	6.14439	684.3	9.41849
142	16	4	236.8	7.88753
143	0.406	-1.30045	22.16	4.46989
144	13.0526	3.70627	127.1	6.98982
145	10.842	3.43856	122.9	6.94134
146	10.2	3.3505	65.76	6.03914
147	20.8421	4.38143	218.6	7.77215
148	13.8947	3.79647	160.2	7.32373
149	46.9474	5.55297	526.8	9.04111
150	8.132	3.02361	207.1	7.69418
151	31.4737	4.97607	421.4	8.71905
152	0.036	-4.79586	7.86533	2.97551
153	38.4211	5.26383	419.8	8.71356
154	0.016	-5.96578	8.58143	3.10122
155	7.852	2.97306	193.5	7.59619
156	11.8421	3.56585	104.7	6.71012
157	10.152	3.34369	175.6	7.45615
158	5.642	2.49621	34.28	5.0993
159	14.7368	3.88136	80.82	6.33664
160	9.01	3.17153	87.16	6.44559
161	29.6316	4.88906	397.9	8.63626
162	11.4737	3.52026	136	7.08746
163	42.7368	5.41741	420.5	8.71596
164	23.6842	4.56585	332.7	8.37808
165	29	4.85798	397.3	8.63408
166	10.4737	3.3887	93.16	6.54164
167	12.632	3.65901	92.34	6.52888
168	9.026	3.17409	209.9	7.71356
169	66.9474	6.06496	388.8	8.60288
170	2.878	1.52507	28.06	4.81044
171	0.032	-4.96578	12.7324	3.67043
172	60.4211	5.91698	637.7	9.31673
173	31.6316	4.98329	288.2	8.17093
174	11.1579	3.47999	63.49	5.98846
175	0.042	-4.57347	9.15318	3.19427
176	32.3684	5.01652	257.7	8.00955
177	0.048	-4.38082	16.23	4.02059
178	12.778	3.67559	162.4	7.34341
179	7.378	2.88323	286.6	8.16289
180	84.4211	6.39953	839.9	9.71407
181	53.6842	5.74643	856.7	9.74265
182	23.4737	4.55297	267.2	8.06178
183	24.9474	4.64082	392.2	8.61545
184	28.8947	4.85273	300.4	8.23074
185	9.226	3.20571	117.2	6.87283
186	11.3158	3.50027	225.2	7.81506
187	28.4211	4.82889	278.9	8.1236
188	13.4737	3.75207	310.4	8.27798
189	10.3684	3.37412	379	8.56605
190	47.3684	5.56585	2017	10.978
191	6.078	2.6036	116.1	6.85922
192	15.8947	3.99048	21.44	4.42223
193	11.11	3.47379	159.6	7.31832
194	12.6842	3.66496	294.8	8.20359
195	8.1	3.01792	220.2	7.78267
196	0.252	-1.9885	9.57455	3.2592
197	12.626	3.65833	528.2	9.04494
198	10.248	3.35727	57.61	5.84825
199	15.91	3.99186	244	7.93074
200	11.236	3.49006	102.1	6.67384
201	0.016	-5.96578	9.88187	3.30478
202	8.242	3.04299	63.52	5.98914
203	4.958	2.30976	32.17	5.00764
204	9.974	3.31817	118.5	6.88874
205	22.6842	4.50362	85.34	6.41515
206	5.264	2.39616	116.8	6.8679
207	2.042	1.02998	36.35	5.18388
208	11.136	3.47716	93.36	6.54473
209	1.522	0.605968	126.3	6.98071
210	7.426	2.89259	56.16	5.81147
211	12.848	3.68347	163.2	7.3505
212	7.868	2.976	77.94	6.28429
213	12.168	3.60502	88.69	6.4707
214	33	5.04439	389.2	8.60437
215	40	5.32193	331.2	8.37156
216	6.342	2.66494	39.66	5.30961
217	5.458	2.44837	58.61	5.87307
218	2.616	1.38736	41.59	5.37816
219	16.8947	4.0785	402.1	8.65141
220	59.5789	5.89673	215.1	7.74886
221	7.306	2.86908	53.62	5.7447
222	12.0526	3.59128	196.4	7.61765
223	22.4737	4.49016	252.6	7.98071
224	15	3.90689	121.7	6.92719
225	11.3158	3.50027	370.3	8.53255
226	27.4211	4.77721	639.2	9.32012
227	19.3158	4.27171	129	7.01123
228	44.8421	5.48678	606.7	9.24484
229	9.448	3.24001	38.98	5.28466
230	49.4737	5.62859	728.8	9.50938
231	7.764	2.9568	73.1	6.1918
232	5.206	2.38018	45.45	5.50621
233	0.036	-4.79586	12.1264	3.60008
234	12.884	3.68751	93.05	6.53993
235	18.6316	4.21968	305.6	8.2555
236	3.316	1.72944	31.87	4.99413
237	0.036	-4.79586	7.12655	2.8332
238	6.064	2.60027	34.96	5.12763
239	13.516	3.7566	281.4	8.13648
240	12.6316	3.65896	178.6	7.48059
241	11.752	3.55483	125.1	6.96694
242	15.906	3.9915	170.2	7.41109
243	4.41	2.14078	54.16	5.75916
244	9.042	3.17664	210.5	7.71768
245	8.906	3.15478	64.87	6.01948
246	47.5263	5.57065	461.9	8.85144
247	8.236	3.04194	102.6	6.68089
248	10.1579	3.34453	466.9	8.86697
249	15.994	3.99946	120.1	6.90809
250	5.742	2.52155	83.62	6.38578
251	15.2	3.926	165.4	7.36982
252	0.036	-4.79586	6.66315	2.7362
253	4.942	2.3051	54.79	5.77584
254	0.048	-4.38082	6.83575	2.7731
255	16.552	4.04893	180.3	7.49426
256	13.668	3.77273	237	7.88874
257	13.416	3.74588	218.8	7.77347
258	17.348	4.1167	96.53	6.59291
259	13.3158	3.73507	413.3	8.69105
260	13.81	3.78764	473.3	8.88661
261	22.0526	4.46288	161	7.33092
262	24.9474	4.64082	869.4	9.76388
263	14.69	3.87676	81.7	6.35226
264	15.158	3.92201	87.59	6.45269
265	8.822	3.14111	231.7	7.85611
266	16.0526	4.00474	293.7	8.1982
267	15.268	3.93244	75.04	6.22959
268	14.984	3.90535	76.71	6.26134
269	32.7895	5.03516	675.1	9.39896
270	16.226	4.02024	264.3	8.04603
271	11.1579	3.47999	284.9	8.15431
272	7.826	2.96828	111.8	6.80478
273	8.01	3.0018	228.1	7.83352
274	32.7368	5.03284	1538	10.5868
275	0.036	-4.79586	12.477	3.6412
276	11.736	3.55287	85.45	6.41701
277	0.952	-0.0709665	10.1209	3.33926
278	0.836	-0.258425	26.58	4.73227
279	91.7895	6.52026	2713	11.4057
280	12.6316	3.65896	485.8	8.92422
281	9.332	3.22219	83.29	6.38007
282	0.026	-5.26534	26.89	4.749
283	3.916	1.96938	34.97	5.12805
284	10.158	3.34454	198.3	7.63154
285	0.022	-5.50635	12.5006	3.64392
286	2.474	1.30685	27.15	4.76288
287	4.348	2.12035	39.58	5.3067
288	6.322	2.66038	43.04	5.42761
289	18.6842	4.22375	146.2	7.1918
290	62.3853	5.96313	270.1	8.07735
291	3.636	1.86235	29.54	4.8846
292	62.3853	5.96313	326.1	8.34917
293	71.1927	6.15366	130.5	7.02791
294	14.8947	3.89673	402.8	8.65392
295	3.584	1.84157	28.4	4.82782
296	0.032	-4.96578	9.59139	3.26174
297	15.952	3.99567	118.3	6.88631
298	13.626	3.76829	100.7	6.65392
299	55.4128	5.79215	187.2	7.54844
300	15.3684	3.9419	431.6	8.75355
301	4.878	2.28629	102.5	6.67948
302	5.868	2.55287	29.51	4.88313
303	0.032	-4.96578	11.2242	3.48854
304	21.6842	4.43857	87.35	6.44874
305	2.094	1.06626	13.18	3.72028
306	25.2632	4.65896	123.6	6.94953
307	10.7368	3.4245	40.95	5.35579
308	11.136	3.47716	46.71	5.54566
309	10.7895	3.43155	74.05	6.21043
310	6.984	2.80405	32.47	5.02104
311	11.79	3.55949	72.12	6.17233
312	12.2105	3.61005	91.94	6.52262
313	0.032	-4.96578	8.20911	3.03723
314	0.032	-4.96578	11.8954	3.57233
315	56.1468	5.81113	457.5	8.83763
316	8.868	3.14861	59.7	5.89966
317	1.632	0.706641	33.97	5.08619
318	3.258	1.70399	17.23	4.10685
319	0.032	-4.96578	18.46	4.20633
320	4.174	2.06143	79.54	6.31361
321	156.697	7.29184	441.2	8.78529
322	0.032	-4.96578	10.38	3.37573
323	13.348	3.73855	83.62	6.38578
324	10.348	3.37128	147.2	7.20163
325	12.722	3.66925	52.33	5.70957
326	5.21	2.38128	47.87	5.58105
327	2.81	1.49057	42.14	5.39712
328	49.9083	5.64121	826.3	9.69052
329	0.032	-4.96578	14.26	3.8339
330	1.036	0.051024	22.91	4.51791
331	8.874	3.14958	39.1	5.2891
332	7.678	2.94073	67.57	6.07831
333	8.264	3.04684	35.29	5.14119
334	7.606	2.92714	55.95	5.80607
335	7.658	2.93697	64.12	6.0027
336	130.275	7.02542	379.8	8.5691
337	0.048	-4.38082	9.7688	3.28818
338	18.4737	4.2074	112.1	6.80864
339	74.4954	6.21908	139.8	7.12722
340	0.032	-4.96578	9.80358	3.29331
341	0.026	-5.26534	7.86748	2.9759
342	0.042	-4.57347	13.0671	3.70787
343	1.022	0.0313952	14.46	3.854
344	5.664	2.50182	31.21	4.96394
345	2.384	1.25338	51.11	5.67553
346	11.152	3.47923	271.1	8.08268
347	0.852	-0.231075	39.88	5.31759
348	166.606	7.38029	472.8	8.88509
349	10.2632	3.3594	63.34	5.98504
350	2.194	1.13356	33.65	5.07253
351	72.6606	6.1831	405.5	8.66356
352	19.9474	4.31813	205.8	7.6851
353	0.016	-5.96578	10.996	3.4589
354	18.5263	4.2115	116.4	6.86295
355	1.394	0.479231	27.04	4.75702
356	133.211	7.05757	553.9	9.11348
357	3.694	1.88518	951.7	9.89436
358	110.092	6.78256	1327	10.374
359	22.1579	4.46975	163.4	7.35226
360	33.5789	5.06949	220	7.78136
361	24.5263	4.61626	183.2	7.51728
362	4.936	2.30334	33.47	5.0648
363	11.036	3.46415	80.24	6.32625
364	0.022	-5.50635	12.8041	3.67854
365	6.052	2.59741	26.23	4.71315
366	6.616	2.72596	68.73	6.10287
367	7.006	2.80859	93.46	6.54628
368	23.8421	4.57544	386.1	8.59283
369	13.074	3.70863	56.98	5.83238
370	75.9633	6.24723	138.8	7.11686
371	11.1579	3.47999	484.5	8.92035
372	0.022	-5.50635	11.7567	3.55541
373	13.132	3.71501	48.47	5.59902
374	47.3394	5.56497	189.5	7.56605
375	45.5046	5.50794	282.1	8.14006
376	6.932	2.79327	41.48	5.37434
377	17.1053	4.09637	99.62	6.63836
378	0.032	-4.96578	12.06	3.59216
379	26.3684	4.72074	217.9	7.76752
380	10.168	3.34596	43.17	5.43196
381	4.11	2.03914	18.01	4.17073
382	6.668	2.73725	62.32	5.96162
383	0.032	-4.96578	3.06024	1.61364
384	3.352	1.74502	28.26	4.82069
385	67.8899	6.08513	295.3	8.20604
386	0.042	-4.57347	11.7633	3.55623
387	60.1835	5.9113	109.3	6.77215
388	12.7895	3.67688	119.2	6.89724
389	12.7895	3.67688	90.74	6.50367
390	13.51	3.75596	55.46	5.79338
391	8.326	3.05762	1594	10.6384
392	13	3.70044	153.7	7.26397
393	11	3.45943	107.6	6.74953
394	14.768	3.8844	323.8	8.33896
395	18.0526	4.17414	182.9	7.51491
396	0.032	-4.96578	9.752	3.2857
397	0.032	-4.96578	9.716	3.28036
398	12.4737	3.64082	487.8	8.93015
399	205.505	7.68303	634.7	9.30993
400	48.8073	5.60903	237.7	7.893
401	14	3.80735	222.7	7.79896
402	17.8947	4.16146	235.3	7.87836
403	12.9474	3.69459	147	7.19967
404	10.842	3.43856	79.08	6.30524
405	0.032	-4.96578	9.235	3.20711
406	0.022	-5.50635	10.01	3.32337
407	15.664	3.96938	221.9	7.79377
408	8.636	3.11036	51.86	5.69655
409	9.7	3.27798	30.24	4.91839
410	23.3684	4.54649	261.2	8.02901
411	0.122	-3.03505	10.03	3.32625
412	12.5	3.64386	91.09	6.50922
413	0.194	-2.36587	28.32	4.82375
414	3.19	1.67356	67.39	6.07446
415	188.624	7.55937	824.9	9.68808
416	0.032	-4.96578	11.63	3.53978
417	11	3.45943	36.35	5.18388
418	8.448	3.07861	92.95	6.53838
419	0.048	-4.38082	9.866	3.30247
420	11.664	3.54399	114.4	6.83794
421	6.806	2.76681	84.35	6.39832
422	0.668	-0.58208	20.9	4.38543
423	0.026	-5.26534	10.72	3.42223
424	11.436	3.51551	91.65	6.51806
425	0.21	-2.25154	9.799	3.29263
426	19.6316	4.2951	118.3	6.88631
427	0.042	-4.57347	11.2	3.48543
428	0.016	-5.96578	10	3.32193
429	7.468	2.90072	73.68	6.2032
430	11.958	3.5799	81.83	6.35456
431	14.4737	3.85536	66.5	6.05528
432	1.422	0.507921	13.84	3.79077
433	12.226	3.61188	63.58	5.9905
434	11.6	3.53605	139.1	7.11998
435	10.51	3.39369	131.4	7.03782
436	12.726	3.66971	117.2	6.87283
437	8.348	3.06143	146	7.18982
438	26.0526	4.70336	158.5	7.30834
439	14.064	3.81394	99.95	6.64313
440	7.3	2.8679	794.9	9.63463
441	10.322	3.36765	31.29	4.96763
442	0.026	-5.26534	9.372	3.22836
443	10.2105	3.35199	80.91	6.33825
444	81.8349	6.35464	744	9.53916
445	0.722	-0.469929	26.85	4.74685
446	6.222	2.63738	33.73	5.07596
447	3.774	1.91609	89.47	6.48333
448	14.132	3.82089	68.4	6.09592
449	0.032	-4.96578	8.663	3.11487
450	0.032	-4.96578	0.5	-1
451	0.022	-5.50635	10.28	3.36177
452	0.026	-5.26534	9.876	3.30393
453	10.5263	3.39593	127.5	6.99435
454	2.784	1.47716	38.49	5.26641
455	14.764	3.88401	122	6.93074
456	12.552	3.64985	222.5	7.79766
457	9.726	3.28185	226.8	7.82528
458	13.5263	3.7577	148.7	7.21626
459	47.3394	5.56497	347.5	8.44087
460	10.026	3.32567	41.31	5.36842
461	0.084	-3.57347	356.8	8.47897
462	9.958	3.31586	81.88	6.35544
463	11.794	3.55998	118	6.88264
464	0.33	-1.59946	0.885879	-0.174818
465	0.07	-3.8365	13.42	3.74631
466	0.08	-3.64386	6.87346	2.78104
467	0.14	-2.8365	7.5131	2.90941
468	0.24	-2.05889	6.65098	2.73357
469	0.18	-2.47393	4.99626	2.32085
470	0.04	-4.64386	4.96844	2.31279
471	4.14	2.04963	10.97	3.45549
472	0.05	-4.32193	2.56604	1.35955
473	0.34	-1.55639	9.25126	3.20965
474	0.1	-3.32193	0.5	-1
475	1.03	0.0426443	2.29505	1.19852
476	0.2	-2.32193	6.69269	2.74259
477	0.18	-2.47393	0.5	-1
478	3.51	1.81147	1.37589	0.460362
479	6.23	2.63923	12.9971	3.70012
480	0.08	-3.64386	0.867813	-0.204544
481	0.39	-1.35845	10.23	3.35473
482	0.16	-2.64386	12.4901	3.64271
483	0.08	-3.64386	8.72138	3.12456
484	0.16	-2.64386	10.544	3.39836
485	0.11	-3.18442	0.5	-1
486	0.11	-3.18442	0.5	-1
487	0.02	-5.64386	12.4215	3.63477
488	0.07	-3.8365	98.58	6.62322
489	0.14	-2.8365	10	3.32193
490	7.24	2.85599	41.51	5.37539
491	0.07	-3.8365	54.69	5.77321
492	0.03	-5.05889	8.95642	3.16292
493	0.05	-4.32193	9.08626	3.18369
494	0.07	-3.8365	11.2969	3.49785
495	0.06	-4.05889	11.3422	3.50363
496	0.03	-5.05889	6.69853	2.74384
497	0.11	-3.18442	0.5	-4.28505
498	0.63	-0.666576	9.64007	3.26904
499	0.12	-3.05889	8.96073	3.16362
500	0.06	-4.05889	7.91989	2.98548
501	0.92	-0.120294	12.8607	3.6849
502	4.57	2.19219	8.52595	3.09186
503	0.08	-3.64386	12.1732	3.60564
504	0.08	-3.64386	7.14931	2.8378
505	0.22	-2.18442	10.3299	3.36875
506	0.13	-2.94342	15.73	3.97545
507	0.06	-4.05889	13.3173	3.73523
508	0.04	-4.64386	8.69675	3.12048
509	0.38	-1.39593	13.9878	3.8061
510	0.18	-2.47393	17.49	4.12846
511	0.07	-3.8365	10.6574	3.41378
512	0.05	-4.32193	12.8273	3.68115
513	0.06	-4.05889	10.7378	3.42463
514	0.12	-3.05889	12.6932	3.66598
515	0.04	-4.64386	5.44951	2.44613
516	0.05	-4.32193	9.08199	3.18301
517	0.03	-5.05889	19.82	4.30889
518	0.21	-2.25154	9.6426	3.26942
519	0.09	-3.47393	8.85559	3.14659
520	0.31	-1.68966	9.41244	3.23457
521	0.07	-3.8365	2.41841	1.27406
522	0.09	-3.47393	8.31359	3.05547
523	0.06	-4.05889	7.39448	2.88645
524	0.4	-1.32193	11.9245	3.57585
525	0.06	-4.05889	11.7024	3.54873
526	2.17	1.1177	11.4952	3.52295
527	0.07	-3.8365	11.9911	3.58389
528	0.32	-1.64386	10.7192	3.42212
529	2.09	1.0635	4.15983	2.05653
530	0.02	-5.64386	9.73912	3.28379
531	0.05	-4.32193	9.18492	3.19927
532	0.13	-2.94342	6.72091	2.74866
533	0.07	-3.8365	11.0156	3.46148
534	0.45	-1.152	13.5742	3.76279
535	0.19	-2.39593	10.001	3.32207
536	0.06	-4.05889	12.214	3.61047
537	0.04	-4.64386	9.21536	3.20404
538	0.1	-3.32193	2.31194	1.20911
539	0.84	-0.251539	2.32533	1.21743
540	0.09	-3.47393	2.20034	1.13773
541	0.07	-3.8365	9.68487	3.27573
542	1.62	0.695994	4.25183	2.08808
543	0.16	-2.64386	12.9688	3.69698
544	0.08	-3.64386	5.08849	2.34724

## Sheet: Figure 3c
No.	IgG-N		ppNAT
	titer	titer-log2	ID50	ID50-log2
1	0.048	-4.38082	176.8	7.46597
2	5.336	2.41576	601.8	9.23314
3	1.342	0.424385	174.2	7.4446
4	0.042	-4.57347	0.5	-1
5	0.036	-4.79586	3.49036	1.80338
6	4.264	2.09221	331.6	8.3733
7	0.19	-2.39593	92.19	6.52654
8	0.036	-4.79586	1.36939	0.453531
9	0.032	-4.96578	1.36939	0.453531
10	2.332	1.22157	129.3	7.01458
11	0.168	-2.57347	564.1	9.13981
12	2.384	1.25338	53.88	5.75168
13	2	1	45.18	5.49761
14	30.22	4.91743	708.4	9.46842
15	0.032	-4.96578	45.67	5.51317
16	0.726	-0.461959	161.7	7.33718
17	6.542	2.70973	110.2	6.78398
18	8.294	3.05207	503.2	8.97499
19	0.116	-3.1078	62.25	5.96
20	0.032	-4.96578	2.61478	1.38669
21	3.536	1.82212	457.5	8.83763
22	18.22	4.18745	169.1	7.40173
23	0.132	-2.92139	1.75058	0.807836
24	0.042	-4.57347	5.1907	2.37593
25	0.042	-4.57347	0.925514	-0.111673
26	0.41	-1.2863	5.3725	2.42559
27	0.048	-4.38082	6.64506	2.73228
28	0.026	-5.26534	0.5	-1
29	9.852	3.30042	3135	11.6142
30	0.036	-4.79586	30.61	4.93593
31	9.236	3.20727	2101.5	11.0372
32	0.032	-4.96578	0.5	-1
33	0.032	-4.96578	0.5	-1
34	0.068	-3.87832	1.99759	0.998263
35	19.5263	4.28735	401.1	8.64782
36	8.126	3.02255	401.75	8.65015
37	0.19	-2.39593	105.4	6.71973
38	5.348	2.419	1188	10.2143
39	6.168	2.6248	2985	11.5435
40	1.39	0.475085	305.4	8.25456
41	3.948	1.98112	1167	10.1886
42	0.368	-1.44222	4.20763	2.07301
43	2.032	1.0229	448.5	8.80896
44	3.616	1.85439	670	9.38802
45	9.278	3.21381	1294.5	10.3382
46	0.164	-2.60823	149.3	7.22207
47	6.684	2.74071	619.5	9.27496
48	1.226	0.293959	158.95	7.31243
49	0.1	-3.32193	85.9	6.42459
50	4.248	2.08678	73.1	6.1918
51	6.622	2.72727	157.75	7.3015
52	24.5789	4.61935	488.5	8.93221
53	7.916	2.98477	446.8	8.80349
54	1.136	0.183963	944.5	9.88341
55	0.032	-4.96578	34.575	5.11166
56	4.826	2.27083	1171	10.1935
57	2.89	1.53107	165.9	7.37417
58	0.106	-3.23786	59.75	5.90087
59	3.516	1.81394	529.5	9.04849
60	0.832	-0.265345	83.2	6.37851
61	0.878	-0.187707	214.05	7.7418
62	0.11	-3.18442	110.7	6.79051
63	0.926	-0.110916	287.7	8.16842
64	13.3684	3.74076	394.3	8.62315
65	0.29	-1.78588	157.6	7.30012
66	8.49	3.08576	310.3	8.27752
67	1.016	0.0229004	394.7	8.62461
68	0.278	-1.84684	355.9	8.47533
69	0.806	-0.311148	99.75	6.64024
70	0.19	-2.39593	455.9	8.83257
71	8.968	3.16479	371.3	8.53644
72	1.352	0.435095	611.5	9.25621
73	9.694	3.27709	700	9.45121
74	7.406	2.88869	324.65	8.34274
75	5.948	2.5724	462.75	8.85409
76	1.278	0.353888	480.05	8.90704
77	5.69	2.50843	59.52	5.8953
78	5.19	2.37573	736	9.52356
79	7.9	2.98185	233.95	7.87006
80	9.322	3.22064	405.1	8.66213
81	11.5789	3.53343	387.6	8.59842
82	3.316	1.72944	1221.5	10.2544
83	3.526	1.81803	171.65	7.42333
84	0.558	-0.841663	39.535	5.30506
85	5.31	2.40871	638	9.31741
86	5.032	2.33113	745.5	9.54206
87	6.494	2.69911	83.35	6.38111
88	1.158	0.211635	153.45	7.26162
89	2.674	1.419	165.4	7.36982
90	6.574	2.71677	453.95	8.82639
91	0.916	-0.12658	725.5	9.50283
92	16.8947	4.0785	781	9.60918
93	2.552	1.35163	414.6	8.69558
94	3.658	1.87106	513	9.00282
95	1.09	0.124328	207.2	7.69488
96	7.884	2.97893	883	9.78627
97	5.106	2.35219	256.8	8.0045
98	1.822	0.865523	469.4	8.87467
99	2.148	1.10299	129.15	7.0129
100	6.322	2.66038	1650	10.6883
101	1.29	0.367371	73.05	6.19081
102	5.236	2.38847	1115.5	10.1235
103	2.126	1.08814	427.7	8.74046
104	8.064	3.0115	653	9.35094
105	24.7895	4.63166	516	9.01123
106	2.184	1.12697	115.7	6.85425
107	6	2.58496	142.95	7.15937
108	52.4211	5.71207	1707.5	10.7377
109	9.758	3.28659	2364.5	11.2073
110	7.816	2.96643	43.675	5.44874
111	12.6316	3.65896	664	9.37504
112	6.978	2.80281	1168	10.1898
113	1.042	0.0593553	432.2	8.75556
114	4.51	2.17313	508	8.98868
115	6.416	2.68167	635	9.31061
116	6.848	2.77568	757.5	9.5651
117	3.61	1.852	905	9.82177
118	0.542	-0.883635	422.9	8.72417
119	3.79	1.9222	238.6	7.89845
120	1.274	0.349365	128.05	7.00056
121	4.794	2.26123	198.3	7.63154
122	9.674	3.27411	266.5	8.05799
123	2.994	1.58207	276.05	8.10879
124	0.274	-1.86775	3.34868	1.74359
125	7.426	2.89259	1231.5	10.2662
126	3.968	1.98841	785.8	9.61802
127	2.242	1.16479	179.1	7.48462
128	6.222	2.63738	189.7	7.56758
129	0.226	-2.14561	20.57	4.36247
130	1.874	0.906121	78.13	6.2878
131	2.352	1.23389	72.22	6.17433
132	2.126	1.08814	214	7.74147
133	4.174	2.06143	170.5	7.41363
134	3.194	1.67536	305.8	8.25644
135	3.2	1.67807	249.9	7.96521
136	1.706	0.770618	224.8	7.8125
137	1.536	0.619178	268.8	8.07039
138	1.11	0.15056	213.6	7.73877
139	0.336	-1.57347	232	7.85798
140	4.852	2.27858	247.1	7.94895
141	7.674	2.93998	684.3	9.41849
142	22.6842	4.50362	236.8	7.88753
143	1.016	0.0229004	22.16	4.46989
144	2.01	1.0072	127.1	6.98982
145	0.626	-0.675765	122.9	6.94134
146	0.642	-0.639355	65.76	6.03914
147	2.794	1.48233	218.6	7.77215
148	1.306	0.385155	160.2	7.32373
149	1.806	0.852798	526.8	9.04111
150	0.974	-0.0380063	207.1	7.69418
151	52.2105	5.70627	421.4	8.71905
152	0.358	-1.48197	7.86533	2.97551
153	3.532	1.82049	419.8	8.71356
154	0.016	-5.96578	8.58143	3.10122
155	1.832	0.87342	193.5	7.59619
156	0.652	-0.617056	104.7	6.71012
157	7.41	2.88947	175.6	7.45615
158	2.548	1.34937	34.28	5.0993
159	2.826	1.49876	80.82	6.33664
160	3.694	1.88518	87.16	6.44559
161	4.3	2.10434	397.9	8.63626
162	1.348	0.43082	136	7.08746
163	4.826	2.27083	420.5	8.71596
164	1.168	0.22404	332.7	8.37808
165	8.464	3.08134	397.3	8.63408
166	0.448	-1.15843	93.16	6.54164
167	5.022	2.32826	92.34	6.52888
168	1.142	0.191563	209.9	7.71356
169	1.278	0.353888	388.8	8.60288
170	0.268	-1.8997	28.06	4.81044
171	0.036	-4.79586	12.7324	3.67043
172	9.522	3.25126	637.7	9.31673
173	1.232	0.301002	288.2	8.17093
174	4.236	2.0827	63.49	5.98846
175	0.026	-5.26534	9.15318	3.19427
176	1.464	0.549916	257.7	8.00955
177	0.01	-6.64386	16.23	4.02059
178	0.164	-2.60823	162.4	7.34341
179	2.826	1.49876	286.6	8.16289
180	5.332	2.41468	839.9	9.71407
181	4.084	2.02998	856.7	9.74265
182	7.4	2.88753	267.2	8.06178
183	2.89	1.53107	392.2	8.61545
184	7.158	2.83956	300.4	8.23074
185	0.3	-1.73697	117.2	6.87283
186	1.468	0.553852	225.2	7.81506
187	4.568	2.19156	278.9	8.1236
188	4.342	2.11836	310.4	8.27798
189	3.248	1.69955	379	8.56605
190	70.5263	6.14009	2017	10.978
191	0.994	-0.00868224	116.1	6.85922
192	2.49	1.31615	21.44	4.42223
193	0.468	-1.09542	159.6	7.31832
194	2.022	1.01578	294.8	8.20359
195	0.674	-0.56918	220.2	7.78267
196	0.032	-4.96578	9.57455	3.2592
197	4.094	2.03351	528.2	9.04494
198	1.022	0.0313952	57.61	5.84825
199	0.464	-1.1078	244	7.93074
200	0.468	-1.09542	102.1	6.67384
201	0.006	-7.38082	9.88187	3.30478
202	1.164	0.219091	63.52	5.98914
203	0.41	-1.2863	32.17	5.00764
204	0.378	-1.40354	118.5	6.88874
205	7.558	2.918	85.34	6.41515
206	0.084	-3.57347	116.8	6.8679
207	0.042	-4.57347	36.35	5.18388
208	0.6	-0.736966	93.36	6.54473
209	3.726	1.89763	126.3	6.98071
210	1.522	0.605968	56.16	5.81147
211	1.248	0.319618	163.2	7.3505
212	0.774	-0.369595	77.94	6.28429
213	1.1	0.137504	88.69	6.4707
214	2.606	1.38184	389.2	8.60437
215	0.126	-2.9885	331.2	8.37156
216	7.716	2.94785	39.66	5.30961
217	0.09	-3.47393	58.61	5.87307
218	0.126	-2.9885	41.59	5.37816
219	1.568	0.648926	402.1	8.65141
220	5.564	2.47612	215.1	7.74886
221	2.522	1.33457	53.62	5.7447
222	1.184	0.243669	196.4	7.61765
223	6.432	2.68527	252.6	7.98071
224	0.294	-1.76611	121.7	6.92719
225	2.968	1.56949	370.3	8.53255
226	1.936	0.953079	639.2	9.32012
227	2.336	1.22404	129	7.01123
228	8.132	3.02361	606.7	9.24484
229	4.364	2.12565	38.98	5.28466
230	5.752	2.52406	728.8	9.50938
231	9.19	3.20006	73.1	6.1918
232	0.078	-3.68038	45.45	5.50621
233	0.026	-5.26534	12.1264	3.60008
234	2.21	1.14405	93.05	6.53993
235	4.532	2.18015	305.6	8.2555
236	0.342	-1.54793	31.87	4.99413
237	0.026	-5.26534	7.12655	2.8332
238	0.416	-1.26534	34.96	5.12763
239	0.506	-0.982791	281.4	8.13648
240	2.336	1.22404	178.6	7.48059
241	3.122	1.64247	125.1	6.96694
242	2.448	1.2916	170.2	7.41109
243	0.836	-0.258425	54.16	5.75916
244	6.478	2.69555	210.5	7.71768
245	2.878	1.52507	64.87	6.01948
246	3.868	1.95159	461.9	8.85144
247	8.69	3.11936	102.6	6.68089
248	3.148	1.65444	466.9	8.86697
249	3.516	1.81394	120.1	6.90809
250	0.264	-1.92139	83.62	6.38578
251	9.442	3.23909	165.4	7.36982
252	1.274	0.349365	6.66315	2.7362
253	0.21	-2.25154	54.79	5.77584
254	0.142	-2.81604	6.83575	2.7731
255	1.722	0.784085	180.3	7.49426
256	1.294	0.371838	237	7.88874
257	1.726	0.787432	218.8	7.77347
258	2.764	1.46676	96.53	6.59291
259	4.816	2.26784	413.3	8.69105
260	3.378	1.75617	473.3	8.88661
261	2.916	1.54399	161	7.33092
262	39.1053	5.28929	869.4	9.76388
263	1.768	0.822118	81.7	6.35226
264	3.722	1.89608	87.59	6.45269
265	3.352	1.74502	231.7	7.85611
266	5.11	2.35332	293.7	8.1982
267	8.178	3.03175	75.04	6.22959
268	0.39	-1.35845	76.71	6.26134
269	5.448	2.44573	675.1	9.39896
270	0.868	-0.204233	264.3	8.04603
271	1.4	0.485427	284.9	8.15431
272	3.158	1.65901	111.8	6.80478
273	0.652	-0.617056	228.1	7.83352
274	1.964	0.973795	1538	10.5868
275	0.026	-5.26534	12.477	3.6412
276	1.732	0.792439	85.45	6.41701
277	0.022	-5.50635	10.1209	3.33926
278	0.058	-4.1078	26.58	4.73227
279	6.2	2.63227	2713	11.4057
280	7.674	2.93998	485.8	8.92422
281	0.294	-1.76611	83.29	6.38007
282	0.022	-5.50635	26.89	4.749
283	0.352	-1.50635	34.97	5.12805
284	10.874	3.44281	198.3	7.63154
285	0.064	-3.96578	12.5006	3.64392
286	0.8	-0.321928	27.15	4.76288
287	0.09	-3.47393	39.58	5.3067
288	2.132	1.09221	43.04	5.42761
289	2.078	1.0552	146.2	7.1918
290	9.99	3.32048	270.1	8.07735
291	1.336	0.41792	29.54	4.8846
292	4.726	2.24062	326.1	8.34917
293	5.31	2.40871	130.5	7.02791
294	9.868	3.30276	402.8	8.65392
295	0.248	-2.01159	28.4	4.82782
296	0.036	-4.79586	9.59139	3.26174
297	3.206	1.68077	118.3	6.88631
298	40.7368	5.34826	100.7	6.65392
299	1.2	0.263034	187.2	7.54844
300	1.322	0.402722	431.6	8.75355
301	1.122	0.166073	102.5	6.67948
302	4.506	2.17185	29.51	4.88313
303	0.032	-4.96578	11.2242	3.48854
304	6.264	2.64708	87.35	6.44874
305	1.136	0.183963	13.18	3.72028
306	3.058	1.61259	123.6	6.94953
307	1.536	0.619178	40.95	5.35579
308	1.322	0.402722	46.71	5.54566
309	3.41	1.76977	74.05	6.21043
310	2.274	1.18523	32.47	5.02104
311	5.522	2.46519	72.12	6.17233
312	2.29	1.19535	91.94	6.52262
313	0.622	-0.685014	8.20911	3.03723
314	0.048	-4.38082	11.8954	3.57233
315	4.242	2.08474	457.5	8.83763
316	26.3684	4.72074	59.7	5.89966
317	0.506	-0.982791	33.97	5.08619
318	0.29	-1.78588	17.23	4.10685
319	0.036	-4.79586	18.46	4.20633
320	0.378	-1.40354	79.54	6.31361
321	8.452	3.07929	441.2	8.78529
322	0.042	-4.57347	10.38	3.37573
323	0.316	-1.662	83.62	6.38578
324	55.6842	5.7992	147.2	7.20163
325	1.722	0.784085	52.33	5.70957
326	3.078	1.62199	47.87	5.58105
327	1.564	0.645241	42.14	5.39712
328	11.39	3.5097	826.3	9.69052
329	0.042	-4.57347	14.26	3.8339
330	0.136	-2.87832	22.91	4.51791
331	2.422	1.2762	39.1	5.2891
332	1.068	0.0949116	67.57	6.07831
333	4.148	2.05242	35.29	5.14119
334	2.884	1.52807	55.95	5.80607
335	8.7	3.12102	64.12	6.0027
336	29.8421	4.89928	379.8	8.5691
337	0.594	-0.751465	9.7688	3.28818
338	2.858	1.51501	112.1	6.80864
339	25.2105	4.65595	139.8	7.12722
340	0.042	-4.57347	9.80358	3.29331
341	0.064	-3.96578	7.86748	2.9759
342	0.532	-0.910502	13.0671	3.70787
343	1.106	0.145351	14.46	3.854
344	0.726	-0.461959	31.21	4.96394
345	0.468	-1.09542	51.11	5.67553
346	6.564	2.71458	271.1	8.08268
347	0.236	-2.08314	39.88	5.31759
348	7.71	2.94673	472.8	8.88509
349	0.7	-0.514573	63.34	5.98504
350	0.048	-4.38082	33.65	5.07253
351	3.448	1.78576	405.5	8.66356
352	7.048	2.81721	205.8	7.6851
353	0.042	-4.57347	10.996	3.4589
354	3.284	1.71545	116.4	6.86295
355	0.042	-4.57347	27.04	4.75702
356	2.506	1.32539	553.9	9.11348
357	0.358	-1.48197	951.7	9.89436
358	12.174	3.60573	1327	10.374
359	5.19	2.37573	163.4	7.35226
360	21.2632	4.41028	220	7.78136
361	3.316	1.72944	183.2	7.51728
362	2.784	1.47716	33.47	5.0648
363	58.9474	5.88136	80.24	6.32625
364	0.064	-3.96578	12.8041	3.67854
365	1.91	0.933573	26.23	4.71315
366	2.158	1.10969	68.73	6.10287
367	9.006	3.17089	93.46	6.54628
368	3.464	1.79244	386.1	8.59283
369	5.058	2.33857	56.98	5.83238
370	10.458	3.38654	138.8	7.11686
371	5.642	2.49621	484.5	8.92035
372	0.032	-4.96578	11.7567	3.55541
373	5.31	2.40871	48.47	5.59902
374	9.268	3.21226	189.5	7.56605
375	5.4	2.43296	282.1	8.14006
376	2.922	1.54696	41.48	5.37434
377	1.842	0.881273	99.62	6.63836
378	0.052	-4.26534	12.06	3.59216
379	4.652	2.21785	217.9	7.76752
380	1.916	0.938098	43.17	5.43196
381	0.21	-2.25154	18.01	4.17073
382	5.342	2.41738	62.32	5.96162
383	0.036	-4.79586	3.06024	1.61364
384	1.21	0.275007	28.26	4.82069
385	14.2	3.82782	295.3	8.20604
386	0.242	-2.04692	11.7633	3.55623
387	9.632	3.26784	109.3	6.77215
388	6.016	2.5888	119.2	6.89724
389	6.678	2.73942	90.74	6.50367
390	1.616	0.692427	55.46	5.79338
391	6.994	2.80612	1594	10.6384
392	5.8	2.53605	153.7	7.26397
393	2.574	1.36401	107.6	6.74953
394	7.284	2.86473	323.8	8.33896
395	3.248	1.69955	182.9	7.51491
396	0.384	-1.38082	9.752	3.2857
397	0.184	-2.44222	9.716	3.28036
398	3.542	1.82456	487.8	8.93015
399	12.8	3.67807	634.7	9.30993
400	9.158	3.19503	237.7	7.893
401	3.578	1.83915	222.7	7.79896
402	3.21	1.68257	235.3	7.87836
403	2.474	1.30685	147	7.19967
404	5.258	2.39451	79.08	6.30524
405	0.136	-2.87832	9.235	3.20711
406	0.036	-4.79586	10.01	3.32337
407	2.494	1.31846	221.9	7.79377
408	0.816	-0.293359	51.86	5.69655
409	4.748	2.24732	30.24	4.91839
410	3.168	1.66357	261.2	8.02901
411	0.842	-0.248108	10.03	3.32625
412	1.964	0.973795	91.09	6.50922
413	0.042	-4.57347	28.32	4.82375
414	4.678	2.22589	67.39	6.07446
415	11.2632	3.49354	824.9	9.68808
416	0.036	-4.79586	11.63	3.53978
417	0.464	-1.1078	36.35	5.18388
418	8.978	3.16639	92.95	6.53838
419	0.036	-4.79586	9.866	3.30247
420	4.164	2.05797	114.4	6.83794
421	6.006	2.5864	84.35	6.39832
422	0.094	-3.4112	20.9	4.38543
423	0.048	-4.38082	10.72	3.42223
424	0.916	-0.12658	91.65	6.51806
425	0.032	-4.96578	9.799	3.29263
426	4.1	2.03562	118.3	6.88631
427	0.81	-0.304006	11.2	3.48543
428	0.074	-3.75633	10	3.32193
429	0.752	-0.411195	73.68	6.2032
430	4.374	2.12895	81.83	6.35456
431	8.374	3.06592	66.5	6.05528
432	2.19	1.13093	13.84	3.79077
433	0.884	-0.177882	63.58	5.9905
434	3.026	1.59741	139.1	7.11998
435	4.884	2.28806	131.4	7.03782
436	6.778	2.76086	117.2	6.87283
437	5.916	2.56462	146	7.18982
438	6.658	2.73509	158.5	7.30834
439	1.6	0.678072	99.95	6.64313
440	16.8421	4.074	794.9	9.63463
441	1.616	0.692427	31.29	4.96763
442	0.048	-4.38082	9.372	3.22836
443	5.832	2.54399	80.91	6.33825
444	2.184	1.12697	744	9.53916
445	0.91	-0.136062	26.85	4.74685
446	2.206	1.14143	33.73	5.07596
447	1.394	0.479231	89.47	6.48333
448	5.548	2.47197	68.4	6.09592
449	0.142	-2.81604	8.663	3.11487
450	0.026	-5.26534	0.5	-1
451	0.022	-5.50635	10.28	3.36177
452	0.048	-4.38082	9.876	3.30393
453	3.636	1.86235	127.5	6.99435
454	0.052	-4.26534	38.49	5.26641
455	4.816	2.26784	122	6.93074
456	3.278	1.71282	222.5	7.79766
457	0.342	-1.54793	226.8	7.82528
458	3.536	1.82212	148.7	7.21626
459	186.737	7.54486	347.5	8.44087
460	1.506	0.590722	41.31	5.36842
461	16.5789	4.05128	356.8	8.47897
462	4.31	2.10769	81.88	6.35544
463	8.632	3.10969	118	6.88264
464	0.378947	-1.39993	0.885879	-0.174818
465	0.121053	-3.04629	13.42	3.74631
466	0.152632	-2.71187	6.87346	2.78104
467	0.731579	-0.450915	7.5131	2.90941
468	0.0421053	-4.56986	6.65098	2.73357
469	0.136842	-2.86942	4.99626	2.32085
470	0.426316	-1.23001	4.96844	2.31279
471	0.657895	-0.604071	10.97	3.45549
472	0.0842105	-3.56986	2.56604	1.35955
473	0.0736842	-3.7625	9.25126	3.20965
474	0.0263158	-5.24793	0.5	-1
475	0.0421053	-4.56986	2.29505	1.19852
476	0.305263	-1.71187	6.69269	2.74259
477	0.0368421	-4.7625	0.5	-1
478	0.0736842	-3.7625	1.37589	0.460362
479	0.136842	-2.86942	12.9971	3.70012
480	0.0526316	-4.24793	0.867813	-0.204544
481	0.0368421	-4.7625	10.23	3.35473
482	1.04737	0.066769	12.4901	3.64271
483	0.478947	-1.06206	8.72138	3.12456
484	0.357895	-1.48239	10.544	3.39836
485	0.0368421	-4.7625	0.5	-1
486	0.0368421	-4.7625	0.5	-1
487	0.0736842	-3.7625	12.4215	3.63477
488	0.0473684	-4.39993	98.58	6.62322
489	0.0315789	-4.98489	10	3.32193
490	0.415789	-1.26607	41.51	5.37539
491	0.0421053	-4.56986	54.69	5.77321
492	0.0631579	-3.98489	8.95642	3.16292
493	0.0421053	-4.56986	9.08626	3.18369
494	0.0421053	-4.56986	11.2969	3.49785
495	0.0736842	-3.7625	11.3422	3.50363
496	0.0631579	-3.98489	6.69853	2.74384
497	0.0421053	-4.56986	0.5	-4.28505
498	0.0526316	-4.24793	9.64007	3.26904
499	0.0473684	-4.39993	8.96073	3.16362
500	0.0473684	-4.39993	7.91989	2.98548
501	0.0526316	-4.24793	12.8607	3.6849
502	0.0578947	-4.11042	8.52595	3.09186
503	1.33684	0.418829	12.1732	3.60564
504	0.0421053	-4.56986	7.14931	2.8378
505	0.0473684	-4.39993	10.3299	3.36875
506	0.1	-3.32193	15.73	3.97545
507	0.389474	-1.3604	13.3173	3.73523
508	0.0578947	-4.11042	8.69675	3.12048
509	0.0736842	-3.7625	13.9878	3.8061
510	0.0368421	-4.7625	17.49	4.12846
511	0.194737	-2.3604	10.6574	3.41378
512	0.0421053	-4.56986	12.8273	3.68115
513	0.0421053	-4.56986	10.7378	3.42463
514	0.0631579	-3.98489	12.6932	3.66598
515	0.0368421	-4.7625	5.44951	2.44613
516	0.0421053	-4.56986	9.08199	3.18301
517	0.0421053	-4.56986	19.82	4.30889
518	2.18947	1.13058	9.6426	3.26942
519	1.12632	0.171611	8.85559	3.14659
520	0.189474	-2.39993	9.41244	3.23457
521	0.0421053	-4.56986	2.41841	1.27406
522	0.0526316	-4.24793	8.31359	3.05547
523	0.0842105	-3.56986	7.39448	2.88645
524	0.0315789	-4.98489	11.9245	3.57585
525	0.0315789	-4.98489	11.7024	3.54873
526	0.226316	-2.14359	11.4952	3.52295
527	0.0368421	-4.7625	11.9911	3.58389
528	0.0473684	-4.39993	10.7192	3.42212
529	0.0421053	-4.56986	4.15983	2.05653
530	0.0526316	-4.24793	9.73912	3.28379
531	0.0263158	-5.24793	9.18492	3.19927
532	0.0315789	-4.98489	6.72091	2.74866
533	0.0789474	-3.66297	11.0156	3.46148
534	0.0421053	-4.56986	13.5742	3.76279
535	0.0263158	-5.24793	10.001	3.32207
536	0.0368421	-4.7625	12.214	3.61047
537	0.0473684	-4.39993	9.21536	3.20404
538	0.0421053	-4.56986	2.31194	1.20911
539	0.0315789	-4.98489	2.32533	1.21743
540	0.0315789	-4.98489	2.20034	1.13773
541	0.0421053	-4.56986	9.68487	3.27573
542	13.2579	3.72878	4.25183	2.08808
543	0.210526	-2.24793	12.9688	3.69698
544	0.468421	-1.09412	5.08849	2.34724

## Sheet: Figure 3d
No.	IgM		ppNAT
	titer	titer-log2	ID50	ID50-log2
1	3.619	1.85559	176.8	7.46597
2	5.095	2.34908	601.8	9.23314
3	326.08	8.34908	174.2	7.4446
4	0.076	-3.71786	0.5	-1
5	0.362	-1.46594	3.49036	1.80338
6	428.16	8.74201	331.6	8.3733
7	0.695	-0.524915	92.19	6.52654
8	1.171	0.227741	1.36939	0.453531
9	0.048	-4.38082	1.36939	0.453531
10	2.152	1.10568	129.3	7.01458
11	1.562	0.643394	564.1	9.13981
12	0.076	-3.71786	53.88	5.75168
13	0.076	-3.71786	45.18	5.49761
14	557.76	9.1235	708.4	9.46842
15	0.724	-0.465938	45.67	5.51317
16	0.905	-0.14401	161.7	7.33718
17	5.905	2.56194	110.2	6.78398
18	7.514	2.90958	503.2	8.97499
19	1.533	0.616358	62.25	5.96
20	0.419	-1.25498	2.61478	1.38669
21	5.371	2.42519	457.5	8.83763
22	0.924	-0.114035	169.1	7.40173
23	0.057	-4.13289	1.75058	0.807836
24	0.152	-2.71786	5.1907	2.37593
25	0.057	-4.13289	0.925514	-0.111673
26	0.867	-0.205896	5.3725	2.42559
27	0.048	-4.38082	6.64506	2.73228
28	0.029	-5.1078	0.5	-1
29	5424	12.4051	3135	11.6142
30	0.562	-0.831358	30.61	4.93593
31	2.667	1.41522	2101.5	11.0372
32	0.314	-1.67116	0.5	-1
33	2.505	1.32481	0.5	-1
34	0.2	-2.32193	1.99759	0.998263
35	1347.05	10.3956	401.1	8.64782
36	243.81	7.92961	401.75	8.65015
37	0.257	-1.96016	105.4	6.71973
38	635.429	9.31159	1188	10.2143
39	4440	12.1163	2985	11.5435
40	1.524	0.607863	305.4	8.25456
41	2.648	1.4049	1167	10.1886
42	0.324	-1.62593	4.20763	2.07301
43	271.238	8.08342	448.5	8.80896
44	1700.57	10.7318	670	9.38802
45	438.857	8.77761	1294.5	10.3382
46	1.286	0.362891	149.3	7.22207
47	2.524	1.33571	619.5	9.27496
48	1.524	0.607863	158.95	7.31243
49	3.038	1.60312	85.9	6.42459
50	2.648	1.4049	73.1	6.1918
51	1.581	0.660837	157.75	7.3015
52	248.381	7.95641	488.5	8.93221
53	423.619	8.72662	446.8	8.80349
54	1962.67	10.9386	944.5	9.88341
55	0.552	-0.85726	34.575	5.11166
56	2072.38	11.0171	1171	10.1935
57	0.476	-1.07097	165.9	7.37417
58	1.295	0.372952	59.75	5.90087
59	4.619	2.20758	529.5	9.04849
60	0.067	-3.8997	83.2	6.37851
61	126.476	6.98272	214.05	7.7418
62	0.61	-0.713119	110.7	6.79051
63	1.59	0.669027	287.7	8.16842
64	160	7.32193	394.3	8.62315
65	681.143	9.41181	157.6	7.30012
66	2.857	1.5145	310.3	8.27752
67	2.295	1.19849	394.7	8.62461
68	0.867	-0.205896	355.9	8.47533
69	4.429	2.14698	99.75	6.64024
70	467.81	8.86978	455.9	8.83257
71	1.79	0.83996	371.3	8.53644
72	4.324	2.11237	611.5	9.25621
73	1859.05	10.8603	700	9.45121
74	0.486	-1.04097	324.65	8.34274
75	1.457	0.543001	462.75	8.85409
76	2.095	1.06695	480.05	8.90704
77	0.248	-2.01159	59.52	5.8953
78	4.743	2.2458	736	9.52356
79	2.848	1.50995	233.95	7.87006
80	0.676	-0.564905	405.1	8.66213
81	548.571	9.09954	387.6	8.59842
82	6753.52	12.7214	1221.5	10.2544
83	2.81	1.49057	171.65	7.42333
84	0.333	-1.58641	39.535	5.30506
85	1688.38	10.7214	638	9.31741
86	3224.38	11.6548	745.5	9.54206
87	0.067	-3.8997	83.35	6.38111
88	1.924	0.944109	153.45	7.26162
89	0.676	-0.564905	165.4	7.36982
90	2.21	1.14405	453.95	8.82639
91	2785.52	11.4437	725.5	9.50283
92	1773.71	10.7926	781	9.60918
93	3.524	1.81721	414.6	8.69558
94	0.286	-1.80591	513	9.00282
95	109.714	6.77761	207.2	7.69488
96	1.905	0.929791	883	9.78627
97	1.6	0.678072	256.8	8.0045
98	629.333	9.29768	469.4	8.87467
99	1798.1	10.8123	129.15	7.0129
100	2760	11.4305	1650	10.6883
101	3.381	1.75745	73.05	6.19081
102	220.952	7.78759	1115.5	10.1235
103	4.257	2.08984	427.7	8.74046
104	3.41	1.76977	653	9.35094
105	3.657	1.87066	516	9.01123
106	1.562	0.643394	115.7	6.85425
107	0.552	-0.85726	142.95	7.15937
108	4.295	2.10266	1707.5	10.7377
109	4104	12.0028	2364.5	11.2073
110	1.876	0.90766	43.675	5.44874
111	219.429	7.77761	664	9.37504
112	618.667	9.27302	1168	10.1898
113	4224	12.0444	432.2	8.75556
114	0.371	-1.43051	508	8.98868
115	0.648	-0.625934	635	9.31061
116	2.343	1.22836	757.5	9.5651
117	1.4	0.485427	905	9.82177
118	0.438	-1.191	422.9	8.72417
119	0.495	-1.0145	238.6	7.89845
120	0.514	-0.96016	128.05	7.00056
121	2.962	1.56657	198.3	7.63154
122	1.552	0.634129	266.5	8.05799
123	1.562	0.643394	276.05	8.10879
124	0.086	-3.53952	3.34868	1.74359
125	0.19	-2.39593	1231.5	10.2662
126	1889.52	10.8838	785.8	9.61802
127	1621.33	10.663	179.1	7.48462
128	467.81	8.86978	189.7	7.56758
129	0.076	-3.71786	20.57	4.36247
130	4.524	2.1776	78.13	6.2878
131	0.467	-1.09851	72.22	6.17433
132	0.324	-1.62593	214	7.74147
133	0.8	-0.321928	170.5	7.41363
134	64.7619	6.01707	305.8	8.25644
135	4.8	2.26303	249.9	7.96521
136	0.8	-0.321928	224.8	7.8125
137	1.105	0.144046	268.8	8.07039
138	483.048	8.91602	213.6	7.73877
139	3.2	1.67807	232	7.85798
140	451.048	8.81714	247.1	7.94895
141	1.143	0.192825	684.3	9.41849
142	4.914	2.2969	236.8	7.88753
143	1.41	0.495695	22.16	4.46989
144	0.943	-0.0846703	127.1	6.98982
145	0.419	-1.25498	122.9	6.94134
146	0.971	-0.0424568	65.76	6.03914
147	2.276	1.1865	218.6	7.77215
148	0.543	-0.880976	160.2	7.32373
149	2048	11	526.8	9.04111
150	633.905	9.30812	207.1	7.69418
151	533.333	9.05889	421.4	8.71905
152	0.067	-3.8997	7.86533	2.97551
153	217.905	7.76755	419.8	8.71356
154	0.019	-5.71786	8.58143	3.10122
155	271.238	8.08342	193.5	7.59619
156	1.99	0.992768	104.7	6.71012
157	2.41	1.26903	175.6	7.45615
158	0.505	-0.985645	34.28	5.0993
159	2.181	1.12499	80.82	6.33664
160	0.371	-1.43051	87.16	6.44559
161	240.762	7.91146	397.9	8.63626
162	0.248	-2.01159	136	7.08746
163	4.305	2.10601	420.5	8.71596
164	0.686	-0.54372	332.7	8.37808
165	661.333	9.36923	397.3	8.63408
166	1.019	0.0271541	93.16	6.54164
167	0.267	-1.90509	92.34	6.52888
168	1.086	0.119024	209.9	7.71356
169	326.095	8.34915	388.8	8.60288
170	0.095	-3.39593	28.06	4.81044
171	0.067	-3.8997	12.7324	3.67043
172	0.314	-1.67116	637.7	9.31673
173	0.152	-2.71786	288.2	8.17093
174	0.162	-2.62593	63.49	5.98846
175	188.952	7.56188	9.15318	3.19427
176	0.524	-0.932361	257.7	8.00955
177	0.067	-3.8997	16.23	4.02059
178	2.914	1.543	162.4	7.34341
179	303.238	8.24431	286.6	8.16289
180	2.086	1.06074	839.9	9.71407
181	4.743	2.2458	856.7	9.74265
182	4.467	2.15931	267.2	8.06178
183	461.714	8.85086	392.2	8.61545
184	0.676	-0.564905	300.4	8.23074
185	0.667	-0.584241	117.2	6.87283
186	0.695	-0.524915	225.2	7.81506
187	1743.24	10.7676	278.9	8.1236
188	1.857	0.892974	310.4	8.27798
189	2.771	1.47041	379	8.56605
190	5232	12.3531	2017	10.978
191	0.486	-1.04097	116.1	6.85922
192	3.657	1.87066	21.44	4.42223
193	0.095	-3.39593	159.6	7.31832
194	1.143	0.192825	294.8	8.20359
195	0.19	-2.39593	220.2	7.78267
196	0.038	-4.71786	9.57455	3.2592
197	4560	12.1548	528.2	9.04494
198	0.286	-1.80591	57.61	5.84825
199	513.524	9.00429	244	7.93074
200	2.276	1.1865	102.1	6.67384
201	0.181	-2.46594	9.88187	3.30478
202	0.533	-0.907793	63.52	5.98914
203	1.019	0.0271541	32.17	5.00764
204	0.314	-1.67116	118.5	6.88874
205	0.743	-0.428566	85.34	6.41515
206	0.057	-4.13289	116.8	6.8679
207	0.562	-0.831358	36.35	5.18388
208	2.276	1.1865	93.36	6.54473
209	2291.81	11.1623	126.3	6.98071
210	1.333	0.414677	56.16	5.81147
211	1	0	163.2	7.3505
212	1.99	0.992768	77.94	6.28429
213	0.057	-4.13289	88.69	6.4707
214	2474.67	11.273	389.2	8.60437
215	4.914	2.2969	331.2	8.37156
216	0.39	-1.35845	39.66	5.30961
217	0.19	-2.39593	58.61	5.87307
218	0.048	-4.38082	41.59	5.37816
219	4.543	2.18365	402.1	8.65141
220	190.476	7.57347	215.1	7.74886
221	0.495	-1.0145	53.62	5.7447
222	0.981	-0.027675	196.4	7.61765
223	3.114	1.63877	252.6	7.98071
224	0.61	-0.713119	121.7	6.92719
225	4.362	2.12499	370.3	8.53255
226	4.886	2.28865	639.2	9.32012
227	0.095	-3.39593	129	7.01123
228	1.724	0.78576	606.7	9.24484
229	0.286	-1.80591	38.98	5.28466
230	589.714	9.20387	728.8	9.50938
231	2.152	1.10568	73.1	6.1918
232	0.457	-1.12973	45.45	5.50621
233	0.067	-3.8997	12.1264	3.60008
234	1.305	0.38405	93.05	6.53993
235	3216	11.6511	305.6	8.2555
236	1.41	0.495695	31.87	4.99413
237	0.267	-1.90509	7.12655	2.8332
238	2.343	1.22836	34.96	5.12763
239	4.124	2.04404	281.4	8.13648
240	252.952	7.98272	178.6	7.48059
241	3.743	1.9042	125.1	6.96694
242	1.79	0.83996	170.2	7.41109
243	2.4	1.26303	54.16	5.75916
244	60.1905	5.91146	210.5	7.71768
245	0.048	-4.38082	64.87	6.01948
246	2.381	1.25157	461.9	8.85144
247	364.19	8.50855	102.6	6.68089
248	0.133	-2.9105	466.9	8.86697
249	3.152	1.65627	120.1	6.90809
250	3.362	1.74932	83.62	6.38578
251	2.61	1.38405	165.4	7.36982
252	0.133	-2.9105	6.66315	2.7362
253	0.067	-3.8997	54.79	5.77584
254	0.857	-0.222633	6.83575	2.7731
255	0.733	-0.448115	180.3	7.49426
256	2.038	1.02715	237	7.88874
257	0.067	-3.8997	218.8	7.77347
258	0.019	-5.71786	96.53	6.59291
259	1.552	0.634129	413.3	8.69105
260	3.457	1.78952	473.3	8.88661
261	122.667	6.9386	161	7.33092
262	2808	11.4553	869.4	9.76388
263	1383.62	10.4342	81.7	6.35226
264	0.124	-3.01159	87.59	6.45269
265	2950.1	11.5265	231.7	7.85611
266	377.905	8.56188	293.7	8.1982
267	0.429	-1.22095	75.04	6.22959
268	278.857	8.12338	76.71	6.26134
269	3.314	1.72857	675.1	9.39896
270	1.171	0.227741	264.3	8.04603
271	2.952	1.56169	284.9	8.15431
272	1.048	0.0676387	111.8	6.80478
273	1.105	0.144046	228.1	7.83352
274	2992.76	11.5473	1538	10.5868
275	0.048	-4.38082	12.477	3.6412
276	0.057	-4.13289	85.45	6.41701
277	0.048	-4.38082	10.1209	3.33926
278	0.01	-6.64386	26.58	4.73227
279	1280	10.3219	2713	11.4057
280	1.8	0.847997	485.8	8.92422
281	0.905	-0.14401	83.29	6.38007
282	2.038	1.02715	26.89	4.749
283	0.076	-3.71786	34.97	5.12805
284	2616	11.3531	198.3	7.63154
285	0.124	-3.01159	12.5006	3.64392
286	0.095	-3.39593	27.15	4.76288
287	2.162	1.11237	39.58	5.3067
288	0.286	-1.80591	43.04	5.42761
289	388.571	8.60204	146.2	7.1918
290	4.752	2.24853	270.1	8.07735
291	0.248	-2.01159	29.54	4.8846
292	0.505	-0.985645	326.1	8.34917
293	1.286	0.362891	130.5	7.02791
294	633.905	9.30812	402.8	8.65392
295	0.124	-3.01159	28.4	4.82782
296	0.238	-2.07097	9.59139	3.26174
297	330.667	8.36923	118.3	6.88631
298	1.552	0.634129	100.7	6.65392
299	0.629	-0.668868	187.2	7.54844
300	760.381	9.57058	431.6	8.75355
301	116.571	6.86507	102.5	6.67948
302	0.99	-0.0144996	29.51	4.88313
303	0.057	-4.13289	11.2242	3.48854
304	123.048	6.94307	87.35	6.44874
305	0.181	-2.46594	13.18	3.72028
306	1.152	0.204141	123.6	6.94953
307	0.876	-0.190997	40.95	5.35579
308	1.124	0.168642	46.71	5.54566
309	1.105	0.144046	74.05	6.21043
310	0.057	-4.13289	32.47	5.02104
311	103.619	6.69515	72.12	6.17233
312	2.21	1.14405	91.94	6.52262
313	0.067	-3.8997	8.20911	3.03723
314	0.067	-3.8997	11.8954	3.57233
315	3600	11.8138	457.5	8.83763
316	9.79	3.29131	59.7	5.89966
317	0.162	-2.62593	33.97	5.08619
318	0.171	-2.54793	17.23	4.10685
319	2.533	1.34085	18.46	4.20633
320	589.714	9.20387	79.54	6.31361
321	4.381	2.13126	441.2	8.78529
322	0.057	-4.13289	10.38	3.37573
323	327.619	8.35588	83.62	6.38578
324	4.486	2.16543	147.2	7.20163
325	0.476	-1.07097	52.33	5.70957
326	1.657	0.728574	47.87	5.58105
327	1.619	0.695103	42.14	5.39712
328	1231.24	10.2659	826.3	9.69052
329	2.8	1.48543	14.26	3.8339
330	0.733	-0.448115	22.91	4.51791
331	0.143	-2.80591	39.1	5.2891
332	1.486	0.571434	67.57	6.07831
333	0.486	-1.04097	35.29	5.14119
334	1.286	0.362891	55.95	5.80607
335	1.495	0.580145	64.12	6.0027
336	1.105	0.144046	379.8	8.5691
337	0.638	-0.648372	9.7688	3.28818
338	0.733	-0.448115	112.1	6.80864
339	1.857	0.892974	139.8	7.12722
340	0.057	-4.13289	9.80358	3.29331
341	0.543	-0.880976	7.86748	2.9759
342	0.076	-3.71786	13.0671	3.70787
343	0.086	-3.53952	14.46	3.854
344	1.076	0.105678	31.21	4.96394
345	0.105	-3.25154	51.11	5.67553
346	98.6667	6.62449	271.1	8.08268
347	2.238	1.16221	39.88	5.31759
348	187.429	7.5502	472.8	8.88509
349	408.381	8.67377	63.34	5.98504
350	0.105	-3.25154	33.65	5.07253
351	1.581	0.660837	405.5	8.66356
352	1.514	0.598365	205.8	7.6851
353	0.029	-5.1078	10.996	3.4589
354	1.257	0.329985	116.4	6.86295
355	1.943	0.958286	27.04	4.75702
356	4.486	2.16543	553.9	9.11348
357	1578.67	10.6245	951.7	9.89436
358	3360	11.7142	1327	10.374
359	3.638	1.86315	163.4	7.35226
360	2.581	1.36793	220	7.78136
361	0.781	-0.356606	183.2	7.51728
362	0.819	-0.288065	33.47	5.0648
363	0.667	-0.584241	80.24	6.32625
364	0.286	-1.80591	12.8041	3.67854
365	0.057	-4.13289	26.23	4.71315
366	0.105	-3.25154	68.73	6.10287
367	1.362	0.445727	93.46	6.54628
368	4.629	2.2107	386.1	8.59283
369	0.057	-4.13289	56.98	5.83238
370	0.933	-0.100051	138.8	7.11686
371	1258.67	10.2977	484.5	8.92035
372	0.038	-4.71786	11.7567	3.55541
373	254.476	7.99139	48.47	5.59902
374	2.552	1.35163	189.5	7.56605
375	4.276	2.09626	282.1	8.14006
376	0.057	-4.13289	41.48	5.37434
377	0.981	-0.027675	99.62	6.63836
378	0.162	-2.62593	12.06	3.59216
379	3744	11.8704	217.9	7.76752
380	0.286	-1.80591	43.17	5.43196
381	0.057	-4.13289	18.01	4.17073
382	0.4	-1.32193	62.32	5.96162
383	0.552	-0.85726	3.06024	1.61364
384	0.448	-1.15843	28.26	4.82069
385	1548.19	10.5964	295.3	8.20604
386	0.419	-1.25498	11.7633	3.55623
387	0.095	-3.39593	109.3	6.77215
388	1.924	0.944109	119.2	6.89724
389	0.124	-3.01159	90.74	6.50367
390	0.057	-4.13289	55.46	5.79338
391	4364.19	12.0915	1594	10.6384
392	0.629	-0.668868	153.7	7.26397
393	1.152	0.204141	107.6	6.74953
394	865.524	9.75743	323.8	8.33896
395	2.457	1.2969	182.9	7.51491
396	0.19	-2.39593	9.752	3.2857
397	0.057	-4.13289	9.716	3.28036
398	554.667	9.11548	487.8	8.93015
399	1.629	0.703987	634.7	9.30993
400	0.571	-0.808437	237.7	7.893
401	4.943	2.30539	222.7	7.79896
402	1.019	0.0271541	235.3	7.87836
403	288	8.16993	147	7.19967
404	822.857	9.6845	79.08	6.30524
405	0.048	-4.38082	9.235	3.20711
406	0.038	-4.71786	10.01	3.32337
407	0.971	-0.0424568	221.9	7.79377
408	0.048	-4.38082	51.86	5.69655
409	0.105	-3.25154	30.24	4.91839
410	0.162	-2.62593	261.2	8.02901
411	0.838	-0.254978	10.03	3.32625
412	0.686	-0.54372	91.09	6.50922
413	0.333	-1.58641	28.32	4.82375
414	4851.81	12.2443	67.39	6.07446
415	3432	11.7448	824.9	9.68808
416	0.343	-1.54372	11.63	3.53978
417	0.057	-4.13289	36.35	5.18388
418	0.971	-0.0424568	92.95	6.53838
419	0.048	-4.38082	9.866	3.30247
420	0.029	-5.1078	114.4	6.83794
421	332.19	8.37587	84.35	6.39832
422	0.257	-1.96016	20.9	4.38543
423	0.038	-4.71786	10.72	3.42223
424	0.029	-5.1078	91.65	6.51806
425	0.038	-4.71786	9.799	3.29263
426	1037.71	10.0192	118.3	6.88631
427	0.038	-4.71786	11.2	3.48543
428	2.514	1.32998	10	3.32193
429	1.486	0.571434	73.68	6.2032
430	0.086	-3.53952	81.83	6.35456
431	1.771	0.824564	66.5	6.05528
432	0.038	-4.71786	13.84	3.79077
433	0.79	-0.340075	63.58	5.9905
434	1.029	0.041243	139.1	7.11998
435	437.333	8.77259	131.4	7.03782
436	1.638	0.711935	117.2	6.87283
437	557.714	9.12338	146	7.18982
438	0.067	-3.8997	158.5	7.30834
439	320	8.32193	99.95	6.64313
440	2230.86	11.1234	794.9	9.63463
441	1.495	0.580145	31.29	4.96763
442	0.057	-4.13289	9.372	3.22836
443	0.048	-4.38082	80.91	6.33825
444	3.229	1.69109	744	9.53916
445	2.552	1.35163	26.85	4.74685
446	1.029	0.041243	33.73	5.07596
447	932.571	9.86507	89.47	6.48333
448	0.39	-1.35845	68.4	6.09592
449	1.267	0.341417	8.663	3.11487
450	0.248	-2.01159	0.5	-1
451	2.124	1.08678	10.28	3.36177
452	0.781	-0.356606	9.876	3.30393
453	2.543	1.34653	127.5	6.99435
454	0.81	-0.304006	38.49	5.26641
455	3.581	1.84036	122	6.93074
456	1322.67	10.3692	222.5	7.79766
457	4.143	2.05068	226.8	7.82528
458	0.495	-1.0145	148.7	7.21626
459	1.257	0.329985	347.5	8.44087
460	0.067	-3.8997	41.31	5.36842
461	0.41	-1.2863	356.8	8.47897
462	0.952	-0.0709665	81.88	6.35544
463	1.571	0.651683	118	6.88264
464	0.13	-2.94342	0.885879	-0.174818
465	2.73	1.4489	13.42	3.74631
466	0.59	-0.761213	6.87346	2.78104
467	1.1	0.137504	7.5131	2.90941
468	0.33	-1.59946	6.65098	2.73357
469	0.2	-2.32193	4.99626	2.32085
470	0.1	-3.32193	4.96844	2.31279
471	0.06	-4.05889	10.97	3.45549
472	2.47	1.30451	2.56604	1.35955
473	0.4	-1.32193	9.25126	3.20965
474	0.05	-4.32193	0.5	-1
475	0.05	-4.32193	2.29505	1.19852
476	0.19	-2.39593	6.69269	2.74259
477	0.18	-2.47393	0.5	-1
478	0.51	-0.971431	1.37589	0.460362
479	0.3	-1.73697	12.9971	3.70012
480	0.16	-2.64386	0.867813	-0.204544
481	6.82	2.76977	10.23	3.35473
482	8.3	3.05311	12.4901	3.64271
483	0.06	-4.05889	8.72138	3.12456
484	0.31	-1.68966	10.544	3.39836
485	0.05	-4.32193	0.5	-1
486	0.34	-1.55639	0.5	-1
487	0.13	-2.94342	12.4215	3.63477
488	13.66	3.77189	98.58	6.62322
489	0.1	-3.32193	10	3.32193
490	3.91	1.96717	41.51	5.37539
491	8.45	3.07895	54.69	5.77321
492	0.98	-0.0291463	8.95642	3.16292
493	0.26	-1.94342	9.08626	3.18369
494	0.04	-4.64386	11.2969	3.49785
495	0.18	-2.47393	11.3422	3.50363
496	1.44	0.526069	6.69853	2.74384
497	0.12	-3.05889	0.5	-4.28505
498	0.43	-1.21759	9.64007	3.26904
499	5.68	2.50589	8.96073	3.16362
500	0.03	-5.05889	7.91989	2.98548
501	6.28	2.65076	12.8607	3.6849
502	1.58	0.659925	8.52595	3.09186
503	0.87	-0.200913	12.1732	3.60564
504	0.04	-4.64386	7.14931	2.8378
505	0.89	-0.168123	10.3299	3.36875
506	5.45	2.44626	15.73	3.97545
507	0.69	-0.535332	13.3173	3.73523
508	0.1	-3.32193	8.69675	3.12048
509	0.02	-5.64386	13.9878	3.8061
510	0.62	-0.68966	17.49	4.12846
511	0.18	-2.47393	10.6574	3.41378
512	0.17	-2.55639	12.8273	3.68115
513	0.68	-0.556393	10.7378	3.42463
514	0.04	-4.64386	12.6932	3.66598
515	0.5	-1	5.44951	2.44613
516	0.24	-2.05889	9.08199	3.18301
517	0.69	-0.535332	19.82	4.30889
518	0.03	-5.05889	9.6426	3.26942
519	0.24	-2.05889	8.85559	3.14659
520	0.05	-4.32193	9.41244	3.23457
521	1.05	0.0703893	2.41841	1.27406
522	0.06	-4.05889	8.31359	3.05547
523	0.14	-2.8365	7.39448	2.88645
524	0.05	-4.32193	11.9245	3.57585
525	0.3	-1.73697	11.7024	3.54873
526	0.07	-3.8365	11.4952	3.52295
527	1.76	0.815575	11.9911	3.58389
528	2.15	1.10434	10.7192	3.42212
529	0.03	-5.05889	4.15983	2.05653
530	0.01	-6.64386	9.73912	3.28379
531	0.38	-1.39593	9.18492	3.19927
532	0.05	-4.32193	6.72091	2.74866
533	0.05	-4.32193	11.0156	3.46148
534	0.23	-2.12029	13.5742	3.76279
535	0.02	-5.64386	10.001	3.32207
536	0.01	-6.64386	12.214	3.61047
537	0.13	-2.94342	9.21536	3.20404
538	0.18	-2.47393	2.31194	1.20911
539	0.42	-1.25154	2.32533	1.21743
540	0.04	-4.64386	2.20034	1.13773
541	0.03	-5.05889	9.68487	3.27573
542	0.06	-4.05889	4.25183	2.08808
543	0.62	-0.68966	12.9688	3.69698
544	0.39	-1.35845	5.08849	2.34724

## Sheet: Figure 4a
No.	Age group	IgG-RBD
		titer	titer-log2
30	18-25	2.778	1.47405
49	18-25	3.226	1.68975
54	18-25	34.2105	5.09637
57	18-25	10.468	3.38791
74	18-25	17.1579	4.1008
76	18-25	15.3684	3.9419
93	18-25	16.8947	4.0785
94	18-25	10.2105	3.35199
129	18-25	3.278	1.71282
132	18-25	21.7895	4.44556
141	18-25	70.7368	6.14439
148	18-25	13.8947	3.79647
149	18-25	46.9474	5.55297
155	18-25	7.852	2.97306
162	18-25	11.4737	3.52026
168	18-25	9.026	3.17409
170	18-25	2.878	1.52507
173	18-25	31.6316	4.98329
182	18-25	23.4737	4.55297
186	18-25	11.3158	3.50027
187	18-25	28.4211	4.82889
188	18-25	13.4737	3.75207
189	18-25	10.3684	3.37412
193	18-25	11.11	3.47379
198	18-25	10.248	3.35727
199	18-25	15.91	3.99186
200	18-25	11.236	3.49006
204	18-25	9.974	3.31817
206	18-25	5.264	2.39616
207	18-25	2.042	1.02998
208	18-25	11.136	3.47716
213	18-25	12.168	3.60502
215	18-25	40	5.32193
216	18-25	6.342	2.66494
217	18-25	5.458	2.44837
219	18-25	16.8947	4.0785
221	18-25	7.306	2.86908
227	18-25	19.3158	4.27171
234	18-25	12.884	3.68751
236	18-25	3.316	1.72944
239	18-25	13.516	3.7566
246	18-25	47.5263	5.57065
253	18-25	4.942	2.3051
259	18-25	13.3158	3.73507
276	18-25	11.736	3.55287
282	18-25	0.026	-5.26534
287	18-25	4.348	2.12035
291	18-25	3.636	1.86235
295	18-25	3.584	1.84157
299	18-25	55.4128	5.79215
302	18-25	5.868	2.55287
304	18-25	21.6842	4.43857
308	18-25	11.136	3.47716
331	18-25	8.874	3.14958
333	18-25	8.264	3.04684
338	18-25	18.4737	4.2074
359	18-25	22.1579	4.46975
361	18-25	24.5263	4.61626
362	18-25	4.936	2.30334
363	18-25	11.036	3.46415
366	18-25	6.616	2.72596
368	18-25	23.8421	4.57544
370	18-25	75.9633	6.24723
374	18-25	47.3394	5.56497
380	18-25	10.168	3.34596
384	18-25	3.352	1.74502
385	18-25	67.8899	6.08513
404	18-25	10.842	3.43856
410	18-25	23.3684	4.54649
420	18-25	11.664	3.54399
422	18-25	0.668	-0.58208
446	18-25	6.222	2.63738
488	18-25	0.07	-3.8365
13	26-35	0.522	-0.937878
16	26-35	16.48	4.04264
17	26-35	46.64	5.5435
18	26-35	42.32	5.40327
21	26-35	37.78	5.23955
37	26-35	10.178	3.34738
39	26-35	66.1053	6.04669
41	26-35	55.5789	5.79647
48	26-35	30.1053	4.91194
50	26-35	20.4211	4.35199
53	26-35	59.3684	5.89162
56	26-35	11.1579	3.47999
59	26-35	25	4.64386
60	26-35	8.268	3.04754
62	26-35	12.59	3.65421
64	26-35	24.5263	4.61626
65	26-35	5.042	2.334
66	26-35	7.352	2.87814
67	26-35	16.842	4.07399
69	26-35	10.374	3.3749
72	26-35	32.4737	5.0212
78	26-35	20.3158	4.34453
79	26-35	11.526	3.52682
84	26-35	10.968	3.45523
85	26-35	10.7368	3.4245
86	26-35	14.468	3.85479
88	26-35	10.536	3.39726
89	26-35	10.31	3.36597
96	26-35	20.7895	4.37778
100	26-35	16.19	4.01703
108	26-35	33.6842	5.074
109	26-35	130.526	7.0282
110	26-35	5.294	2.40436
113	26-35	2.794	1.48233
114	26-35	17.578	4.1357
116	26-35	25.9474	4.69752
118	26-35	4.574	2.19346
120	26-35	12.916	3.69109
121	26-35	14.0526	3.81277
123	26-35	16.832	4.07313
127	26-35	12.3	3.62059
130	26-35	10.564	3.40108
134	26-35	43.5263	5.44382
135	26-35	15.1053	3.91698
136	26-35	11.2632	3.49354
137	26-35	38.6842	5.27367
138	26-35	20.9474	4.3887
140	26-35	25.6842	4.68281
142	26-35	16	4
147	26-35	20.8421	4.38143
150	26-35	8.132	3.02361
151	26-35	31.4737	4.97607
153	26-35	38.4211	5.26383
156	26-35	11.8421	3.56585
157	26-35	10.152	3.34369
164	26-35	23.6842	4.56585
167	26-35	12.632	3.65901
169	26-35	66.9474	6.06496
176	26-35	32.3684	5.01652
178	26-35	12.778	3.67559
183	26-35	24.9474	4.64082
194	26-35	12.6842	3.66496
197	26-35	12.626	3.65833
202	26-35	8.242	3.04299
203	26-35	4.958	2.30976
210	26-35	7.426	2.89259
211	26-35	12.848	3.68347
212	26-35	7.868	2.976
218	26-35	2.616	1.38736
222	26-35	12.0526	3.59128
225	26-35	11.3158	3.50027
226	26-35	27.4211	4.77721
228	26-35	44.8421	5.48678
232	26-35	5.206	2.38018
238	26-35	6.064	2.60027
240	26-35	12.6316	3.65896
243	26-35	4.41	2.14078
244	26-35	9.042	3.17664
247	26-35	8.236	3.04194
251	26-35	15.2	3.926
255	26-35	16.552	4.04893
256	26-35	13.668	3.77273
257	26-35	13.416	3.74588
270	26-35	16.226	4.02024
274	26-35	32.7368	5.03284
278	26-35	0.836	-0.258425
280	26-35	12.6316	3.65896
283	26-35	3.916	1.96938
288	26-35	6.322	2.66038
289	26-35	18.6842	4.22375
293	26-35	71.1927	6.15366
301	26-35	4.878	2.28629
306	26-35	25.2632	4.65896
307	26-35	10.7368	3.4245
309	26-35	10.7895	3.43155
310	26-35	6.984	2.80405
311	26-35	11.79	3.55949
312	26-35	12.2105	3.61005
321	26-35	156.697	7.29184
324	26-35	10.348	3.37128
326	26-35	5.21	2.38128
328	26-35	49.9083	5.64121
334	26-35	7.606	2.92714
344	26-35	5.664	2.50182
345	26-35	2.384	1.25338
348	26-35	166.606	7.38029
349	26-35	10.2632	3.3594
350	26-35	2.194	1.13356
357	26-35	3.694	1.88518
365	26-35	6.052	2.59741
367	26-35	7.006	2.80859
369	26-35	13.074	3.70863
373	26-35	13.132	3.71501
375	26-35	45.5046	5.50794
387	26-35	60.1835	5.9113
388	26-35	12.7895	3.67688
393	26-35	11	3.45943
395	26-35	18.0526	4.17414
399	26-35	205.505	7.68303
401	26-35	14	3.80735
402	26-35	17.8947	4.16146
413	26-35	0.194	-2.36587
414	26-35	3.19	1.67356
415	26-35	188.624	7.55937
417	26-35	11	3.45943
418	26-35	8.448	3.07861
421	26-35	6.806	2.76681
429	26-35	7.468	2.90072
431	26-35	14.4737	3.85536
433	26-35	12.226	3.61188
434	26-35	11.6	3.53605
435	26-35	10.51	3.39369
438	26-35	26.0526	4.70336
441	26-35	10.322	3.36765
444	26-35	81.8349	6.35464
445	26-35	0.722	-0.469929
455	26-35	14.764	3.88401
458	26-35	13.5263	3.7577
460	26-35	10.026	3.32567
491	26-35	0.07	-3.8365
3	36-45	4.052	2.01863
11	36-45	4.348	2.12035
15	36-45	0.132	-2.92139
22	36-45	4.274	2.09559
36	36-45	16.4211	4.03747
43	36-45	33.1579	5.05128
44	36-45	103.158	6.68871
46	36-45	10.5789	3.40312
47	36-45	49.4737	5.62859
51	36-45	22.6842	4.50362
58	36-45	7.806	2.96458
61	36-45	14.468	3.85479
70	36-45	11.464	3.51904
71	36-45	12.2105	3.61005
73	36-45	15.268	3.93244
75	36-45	23.1053	4.53015
82	36-45	25.9474	4.69752
87	36-45	9.952	3.31499
90	36-45	15.8421	3.98569
91	36-45	11.136	3.47716
92	36-45	14.7895	3.8865
95	36-45	13.864	3.79327
99	36-45	10.332	3.36905
101	36-45	14.584	3.86631
104	36-45	21.8947	4.45251
105	36-45	22.8947	4.51694
106	36-45	8.222	3.03949
107	36-45	15.336	3.93885
112	36-45	20.6316	4.36678
117	36-45	16.394	4.0351
119	36-45	17.552	4.13356
122	36-45	17.016	4.08882
126	36-45	14.858	3.89317
128	36-45	9.294	3.2163
144	36-45	13.0526	3.70627
145	36-45	10.842	3.43856
158	36-45	5.642	2.49621
159	36-45	14.7368	3.88136
165	36-45	29	4.85798
166	36-45	10.4737	3.3887
172	36-45	60.4211	5.91698
174	36-45	11.1579	3.47999
179	36-45	7.378	2.88323
180	36-45	84.4211	6.39953
181	36-45	53.6842	5.74643
184	36-45	28.8947	4.85273
185	36-45	9.226	3.20571
195	36-45	8.1	3.01792
205	36-45	22.6842	4.50362
209	36-45	1.522	0.605968
224	36-45	15	3.90689
230	36-45	49.4737	5.62859
231	36-45	7.764	2.9568
235	36-45	18.6316	4.21968
241	36-45	11.752	3.55483
242	36-45	15.906	3.9915
248	36-45	10.1579	3.34453
250	36-45	5.742	2.52155
258	36-45	17.348	4.1167
260	36-45	13.81	3.78764
261	36-45	22.0526	4.46288
263	36-45	14.69	3.87676
264	36-45	15.158	3.92201
265	36-45	8.822	3.14111
266	36-45	16.0526	4.00474
267	36-45	15.268	3.93244
269	36-45	32.7895	5.03516
272	36-45	7.826	2.96828
273	36-45	8.01	3.0018
281	36-45	9.332	3.22219
284	36-45	10.158	3.34454
286	36-45	2.474	1.30685
290	36-45	62.3853	5.96313
292	36-45	62.3853	5.96313
294	36-45	14.8947	3.89673
297	36-45	15.952	3.99567
300	36-45	15.3684	3.9419
315	36-45	56.1468	5.81113
320	36-45	4.174	2.06143
323	36-45	13.348	3.73855
325	36-45	12.722	3.66925
327	36-45	2.81	1.49057
330	36-45	1.036	0.051024
332	36-45	7.678	2.94073
339	36-45	74.4954	6.21908
346	36-45	11.152	3.47923
347	36-45	0.852	-0.231075
352	36-45	19.9474	4.31813
354	36-45	18.5263	4.2115
356	36-45	133.211	7.05757
358	36-45	110.092	6.78256
360	36-45	33.5789	5.06949
371	36-45	11.1579	3.47999
376	36-45	6.932	2.79327
377	36-45	17.1053	4.09637
390	36-45	13.51	3.75596
392	36-45	13	3.70044
394	36-45	14.768	3.8844
400	36-45	48.8073	5.60903
403	36-45	12.9474	3.69459
408	36-45	8.636	3.11036
409	36-45	9.7	3.27798
436	36-45	12.726	3.66971
448	36-45	14.132	3.82089
453	36-45	10.5263	3.39593
454	36-45	2.784	1.47716
456	36-45	12.552	3.64985
457	36-45	9.726	3.28185
463	36-45	11.794	3.55998
490	36-45	7.24	2.85599
1	46-55	1.006	0.00863031
2	46-55	45.52	5.50843
7	46-55	6.332	2.66266
12	46-55	0.042	-4.57347
14	46-55	40.32	5.33342
19	46-55	5.478	2.45365
29	46-55	173.474	7.43857
31	46-55	323.368	8.33703
35	46-55	18.152	4.18206
38	46-55	170.737	7.41563
40	46-55	17.6316	4.14009
52	46-55	50.3158	5.65294
55	46-55	0.036	-4.79586
63	46-55	8.748	3.12895
68	46-55	11.294	3.49748
77	46-55	13.574	3.76277
80	46-55	16.8421	4.074
81	46-55	10.932	3.45049
97	46-55	15.384	3.94336
98	46-55	16.126	4.01132
103	46-55	16.8421	4.074
111	46-55	24.1579	4.59442
115	46-55	34	5.08746
125	46-55	28.8947	4.85273
131	46-55	12.9	3.6893
133	46-55	49.6316	5.63319
139	46-55	20.8947	4.38507
143	46-55	0.406	-1.30045
146	46-55	10.2	3.3505
160	46-55	9.01	3.17153
161	46-55	29.6316	4.88906
163	46-55	42.7368	5.41741
190	46-55	47.3684	5.56585
191	46-55	6.078	2.6036
192	46-55	15.8947	3.99048
214	46-55	33	5.04439
220	46-55	59.5789	5.89673
223	46-55	22.4737	4.49016
229	46-55	9.448	3.24001
245	46-55	8.906	3.15478
249	46-55	15.994	3.99946
262	46-55	24.9474	4.64082
268	46-55	14.984	3.90535
271	46-55	11.1579	3.47999
279	46-55	91.7895	6.52026
316	46-55	8.868	3.14861
317	46-55	1.632	0.706641
335	46-55	7.658	2.93697
336	46-55	130.275	7.02542
351	46-55	72.6606	6.1831
355	46-55	1.394	0.479231
389	46-55	12.7895	3.67688
391	46-55	8.326	3.05762
398	46-55	12.4737	3.64082
407	46-55	15.664	3.96938
412	46-55	12.5	3.64386
424	46-55	11.436	3.51551
426	46-55	19.6316	4.2951
430	46-55	11.958	3.5799
437	46-55	8.348	3.06143
439	46-55	14.064	3.81394
440	46-55	7.3	2.8679
443	46-55	10.2105	3.35199
447	46-55	3.774	1.91609
459	46-55	47.3394	5.56497
461	46-55	0.084	-3.57347
462	46-55	9.958	3.31586

## Sheet: Figure 4b
No.	Age group	IgG-N
		titer	titer-log2
30	18-25	0.036	-4.79586
49	18-25	0.1	-3.32193
54	18-25	1.136	0.183963
57	18-25	2.89	1.53107
74	18-25	7.406	2.88869
76	18-25	1.278	0.353888
93	18-25	2.552	1.35163
94	18-25	3.658	1.87106
129	18-25	0.226	-2.14561
132	18-25	2.126	1.08814
141	18-25	7.674	2.93998
148	18-25	1.306	0.385155
149	18-25	1.806	0.852798
155	18-25	1.832	0.87342
162	18-25	1.348	0.43082
168	18-25	1.142	0.191563
170	18-25	0.268	-1.8997
173	18-25	1.232	0.301002
182	18-25	7.4	2.88753
186	18-25	1.468	0.553852
187	18-25	4.568	2.19156
188	18-25	4.342	2.11836
189	18-25	3.248	1.69955
193	18-25	0.468	-1.09542
198	18-25	1.022	0.0313952
199	18-25	0.464	-1.1078
200	18-25	0.468	-1.09542
204	18-25	0.378	-1.40354
206	18-25	0.084	-3.57347
207	18-25	0.042	-4.57347
208	18-25	0.6	-0.736966
213	18-25	1.1	0.137504
215	18-25	0.126	-2.9885
216	18-25	7.716	2.94785
217	18-25	0.09	-3.47393
219	18-25	1.568	0.648926
221	18-25	2.522	1.33457
227	18-25	2.336	1.22404
234	18-25	2.21	1.14405
236	18-25	0.342	-1.54793
239	18-25	0.506	-0.982791
246	18-25	3.868	1.95159
253	18-25	0.21	-2.25154
259	18-25	4.816	2.26784
276	18-25	1.732	0.792439
282	18-25	0.022	-5.50635
287	18-25	0.09	-3.47393
291	18-25	1.336	0.41792
295	18-25	0.248	-2.01159
299	18-25	1.2	0.263034
302	18-25	4.506	2.17185
304	18-25	6.264	2.64708
308	18-25	1.322	0.402722
331	18-25	2.422	1.2762
333	18-25	4.148	2.05242
338	18-25	2.858	1.51501
359	18-25	5.19	2.37573
361	18-25	3.316	1.72944
362	18-25	2.784	1.47716
363	18-25	58.9474	5.88136
366	18-25	2.158	1.10969
368	18-25	3.464	1.79244
370	18-25	10.458	3.38654
374	18-25	9.268	3.21226
380	18-25	1.916	0.938098
384	18-25	1.21	0.275007
385	18-25	14.2	3.82782
404	18-25	5.258	2.39451
410	18-25	3.168	1.66357
420	18-25	4.164	2.05797
422	18-25	0.094	-3.4112
446	18-25	2.206	1.14143
488	18-25	0.0473684	-4.39993
13	26-35	2	1
16	26-35	0.726	-0.461959
17	26-35	6.542	2.70973
18	26-35	8.294	3.05207
21	26-35	3.536	1.82212
37	26-35	0.19	-2.39593
39	26-35	6.168	2.6248
41	26-35	3.948	1.98112
48	26-35	1.226	0.293959
50	26-35	4.248	2.08678
53	26-35	7.916	2.98477
56	26-35	4.826	2.27083
59	26-35	3.516	1.81394
60	26-35	0.832	-0.265345
62	26-35	0.11	-3.18442
64	26-35	13.3684	3.74076
65	26-35	0.29	-1.78588
66	26-35	8.49	3.08576
67	26-35	1.016	0.0229004
69	26-35	0.806	-0.311148
72	26-35	1.352	0.435095
78	26-35	5.19	2.37573
79	26-35	7.9	2.98185
84	26-35	0.558	-0.841663
85	26-35	5.31	2.40871
86	26-35	5.032	2.33113
88	26-35	1.158	0.211635
89	26-35	2.674	1.419
96	26-35	7.884	2.97893
100	26-35	6.322	2.66038
108	26-35	52.4211	5.71207
109	26-35	9.758	3.28659
110	26-35	7.816	2.96643
113	26-35	1.042	0.0593553
114	26-35	4.51	2.17313
116	26-35	6.848	2.77568
118	26-35	0.542	-0.883635
120	26-35	1.274	0.349365
121	26-35	4.794	2.26123
123	26-35	2.994	1.58207
127	26-35	2.242	1.16479
130	26-35	1.874	0.906121
134	26-35	3.194	1.67536
135	26-35	3.2	1.67807
136	26-35	1.706	0.770618
137	26-35	1.536	0.619178
138	26-35	1.11	0.15056
140	26-35	4.852	2.27858
142	26-35	22.6842	4.50362
147	26-35	2.794	1.48233
150	26-35	0.974	-0.0380063
151	26-35	52.2105	5.70627
153	26-35	3.532	1.82049
156	26-35	0.652	-0.617056
157	26-35	7.41	2.88947
164	26-35	1.168	0.22404
167	26-35	5.022	2.32826
169	26-35	1.278	0.353888
176	26-35	1.464	0.549916
178	26-35	0.164	-2.60823
183	26-35	2.89	1.53107
194	26-35	2.022	1.01578
197	26-35	4.094	2.03351
202	26-35	1.164	0.219091
203	26-35	0.41	-1.2863
210	26-35	1.522	0.605968
211	26-35	1.248	0.319618
212	26-35	0.774	-0.369595
218	26-35	0.126	-2.9885
222	26-35	1.184	0.243669
225	26-35	2.968	1.56949
226	26-35	1.936	0.953079
228	26-35	8.132	3.02361
232	26-35	0.078	-3.68038
238	26-35	0.416	-1.26534
240	26-35	2.336	1.22404
243	26-35	0.836	-0.258425
244	26-35	6.478	2.69555
247	26-35	8.69	3.11936
251	26-35	9.442	3.23909
255	26-35	1.722	0.784085
256	26-35	1.294	0.371838
257	26-35	1.726	0.787432
270	26-35	0.868	-0.204233
274	26-35	1.964	0.973795
278	26-35	0.058	-4.1078
280	26-35	7.674	2.93998
283	26-35	0.352	-1.50635
288	26-35	2.132	1.09221
289	26-35	2.078	1.0552
293	26-35	5.31	2.40871
301	26-35	1.122	0.166073
306	26-35	3.058	1.61259
307	26-35	1.536	0.619178
309	26-35	3.41	1.76977
310	26-35	2.274	1.18523
311	26-35	5.522	2.46519
312	26-35	2.29	1.19535
321	26-35	8.452	3.07929
324	26-35	55.6842	5.7992
326	26-35	3.078	1.62199
328	26-35	11.39	3.5097
334	26-35	2.884	1.52807
344	26-35	0.726	-0.461959
345	26-35	0.468	-1.09542
348	26-35	7.71	2.94673
349	26-35	0.7	-0.514573
350	26-35	0.048	-4.38082
357	26-35	0.358	-1.48197
365	26-35	1.91	0.933573
367	26-35	9.006	3.17089
369	26-35	5.058	2.33857
373	26-35	5.31	2.40871
375	26-35	5.4	2.43296
387	26-35	9.632	3.26784
388	26-35	6.016	2.5888
393	26-35	2.574	1.36401
395	26-35	3.248	1.69955
399	26-35	12.8	3.67807
401	26-35	3.578	1.83915
402	26-35	3.21	1.68257
413	26-35	0.042	-4.57347
414	26-35	4.678	2.22589
415	26-35	11.2632	3.49354
417	26-35	0.464	-1.1078
418	26-35	8.978	3.16639
421	26-35	6.006	2.5864
429	26-35	0.752	-0.411195
431	26-35	8.374	3.06592
433	26-35	0.884	-0.177882
434	26-35	3.026	1.59741
435	26-35	4.884	2.28806
438	26-35	6.658	2.73509
441	26-35	1.616	0.692427
444	26-35	2.184	1.12697
445	26-35	0.91	-0.136062
455	26-35	4.816	2.26784
458	26-35	3.536	1.82212
460	26-35	1.506	0.590722
491	26-35	0.0421053	-4.56986
3	36-45	1.342	0.424385
11	36-45	0.168	-2.57347
15	36-45	0.032	-4.96578
22	36-45	18.22	4.18745
36	36-45	8.126	3.02255
43	36-45	2.032	1.0229
44	36-45	3.616	1.85439
46	36-45	0.164	-2.60823
47	36-45	6.684	2.74071
51	36-45	6.622	2.72727
58	36-45	0.106	-3.23786
61	36-45	0.878	-0.187707
70	36-45	0.19	-2.39593
71	36-45	8.968	3.16479
73	36-45	9.694	3.27709
75	36-45	5.948	2.5724
82	36-45	3.316	1.72944
87	36-45	6.494	2.69911
90	36-45	6.574	2.71677
91	36-45	0.916	-0.12658
92	36-45	16.8947	4.0785
95	36-45	1.09	0.124328
99	36-45	2.148	1.10299
101	36-45	1.29	0.367371
104	36-45	8.064	3.0115
105	36-45	24.7895	4.63166
106	36-45	2.184	1.12697
107	36-45	6	2.58496
112	36-45	6.978	2.80281
117	36-45	3.61	1.852
119	36-45	3.79	1.9222
122	36-45	9.674	3.27411
126	36-45	3.968	1.98841
128	36-45	6.222	2.63738
144	36-45	2.01	1.0072
145	36-45	0.626	-0.675765
158	36-45	2.548	1.34937
159	36-45	2.826	1.49876
165	36-45	8.464	3.08134
166	36-45	0.448	-1.15843
172	36-45	9.522	3.25126
174	36-45	4.236	2.0827
179	36-45	2.826	1.49876
180	36-45	5.332	2.41468
181	36-45	4.084	2.02998
184	36-45	7.158	2.83956
185	36-45	0.3	-1.73697
195	36-45	0.674	-0.56918
205	36-45	7.558	2.918
209	36-45	3.726	1.89763
224	36-45	0.294	-1.76611
230	36-45	5.752	2.52406
231	36-45	9.19	3.20006
235	36-45	4.532	2.18015
241	36-45	3.122	1.64247
242	36-45	2.448	1.2916
248	36-45	3.148	1.65444
250	36-45	0.264	-1.92139
258	36-45	2.764	1.46676
260	36-45	3.378	1.75617
261	36-45	2.916	1.54399
263	36-45	1.768	0.822118
264	36-45	3.722	1.89608
265	36-45	3.352	1.74502
266	36-45	5.11	2.35332
267	36-45	8.178	3.03175
269	36-45	5.448	2.44573
272	36-45	3.158	1.65901
273	36-45	0.652	-0.617056
281	36-45	0.294	-1.76611
284	36-45	10.874	3.44281
286	36-45	0.8	-0.321928
290	36-45	9.99	3.32048
292	36-45	4.726	2.24062
294	36-45	9.868	3.30276
297	36-45	3.206	1.68077
300	36-45	1.322	0.402722
315	36-45	4.242	2.08474
320	36-45	0.378	-1.40354
323	36-45	0.316	-1.662
325	36-45	1.722	0.784085
327	36-45	1.564	0.645241
330	36-45	0.136	-2.87832
332	36-45	1.068	0.0949116
339	36-45	25.2105	4.65595
346	36-45	6.564	2.71458
347	36-45	0.236	-2.08314
352	36-45	7.048	2.81721
354	36-45	3.284	1.71545
356	36-45	2.506	1.32539
358	36-45	12.174	3.60573
360	36-45	21.2632	4.41028
371	36-45	5.642	2.49621
376	36-45	2.922	1.54696
377	36-45	1.842	0.881273
390	36-45	1.616	0.692427
392	36-45	5.8	2.53605
394	36-45	7.284	2.86473
400	36-45	9.158	3.19503
403	36-45	2.474	1.30685
408	36-45	0.816	-0.293359
409	36-45	4.748	2.24732
436	36-45	6.778	2.76086
448	36-45	5.548	2.47197
453	36-45	3.636	1.86235
454	36-45	0.052	-4.26534
456	36-45	3.278	1.71282
457	36-45	0.342	-1.54793
463	36-45	8.632	3.10969
490	36-45	0.415789	-1.26607
1	46-55	0.048	-4.38082
2	46-55	5.336	2.41576
7	46-55	0.19	-2.39593
12	46-55	2.384	1.25338
14	46-55	30.22	4.91743
19	46-55	0.116	-3.1078
29	46-55	9.852	3.30042
31	46-55	9.236	3.20727
35	46-55	19.5263	4.28735
38	46-55	5.348	2.419
40	46-55	1.39	0.475085
52	46-55	24.5789	4.61935
55	46-55	0.032	-4.96578
63	46-55	0.926	-0.110916
68	46-55	0.278	-1.84684
77	46-55	5.69	2.50843
80	46-55	9.322	3.22064
81	46-55	11.5789	3.53343
97	46-55	5.106	2.35219
98	46-55	1.822	0.865523
103	46-55	2.126	1.08814
111	46-55	12.6316	3.65896
115	46-55	6.416	2.68167
125	46-55	7.426	2.89259
131	46-55	2.352	1.23389
133	46-55	4.174	2.06143
139	46-55	0.336	-1.57347
143	46-55	1.016	0.0229004
146	46-55	0.642	-0.639355
160	46-55	3.694	1.88518
161	46-55	4.3	2.10434
163	46-55	4.826	2.27083
190	46-55	70.5263	6.14009
191	46-55	0.994	-0.00868224
192	46-55	2.49	1.31615
214	46-55	2.606	1.38184
220	46-55	5.564	2.47612
223	46-55	6.432	2.68527
229	46-55	4.364	2.12565
245	46-55	2.878	1.52507
249	46-55	3.516	1.81394
262	46-55	39.1053	5.28929
268	46-55	0.39	-1.35845
271	46-55	1.4	0.485427
279	46-55	6.2	2.63227
316	46-55	26.3684	4.72074
317	46-55	0.506	-0.982791
335	46-55	8.7	3.12102
336	46-55	29.8421	4.89928
351	46-55	3.448	1.78576
355	46-55	0.042	-4.57347
389	46-55	6.678	2.73942
391	46-55	6.994	2.80612
398	46-55	3.542	1.82456
407	46-55	2.494	1.31846
412	46-55	1.964	0.973795
424	46-55	0.916	-0.12658
426	46-55	4.1	2.03562
430	46-55	4.374	2.12895
437	46-55	5.916	2.56462
439	46-55	1.6	0.678072
440	46-55	16.8421	4.074
443	46-55	5.832	2.54399
447	46-55	1.394	0.479231
459	46-55	186.737	7.54486
461	46-55	16.5789	4.05128
462	46-55	4.31	2.10769

## Sheet: Figure 4c
No.	Age group	ppNAT
		ID50	ID50-log2
30	18-25	30.61	4.93593
49	18-25	85.9	6.42459
54	18-25	944.5	9.88341
57	18-25	165.9	7.37417
74	18-25	324.65	8.34274
76	18-25	480.05	8.90704
93	18-25	414.6	8.69558
94	18-25	513	9.00282
129	18-25	20.57	4.36247
132	18-25	214	7.74147
141	18-25	684.3	9.41849
148	18-25	160.2	7.32373
149	18-25	526.8	9.04111
155	18-25	193.5	7.59619
162	18-25	136	7.08746
168	18-25	209.9	7.71356
170	18-25	28.06	4.81044
173	18-25	288.2	8.17093
182	18-25	267.2	8.06178
186	18-25	225.2	7.81506
187	18-25	278.9	8.1236
188	18-25	310.4	8.27798
189	18-25	379	8.56605
193	18-25	159.6	7.31832
198	18-25	57.61	5.84825
199	18-25	244	7.93074
200	18-25	102.1	6.67384
204	18-25	118.5	6.88874
206	18-25	116.8	6.8679
207	18-25	36.35	5.18388
208	18-25	93.36	6.54473
213	18-25	88.69	6.4707
215	18-25	331.2	8.37156
216	18-25	39.66	5.30961
217	18-25	58.61	5.87307
219	18-25	402.1	8.65141
221	18-25	53.62	5.7447
227	18-25	129	7.01123
234	18-25	93.05	6.53993
236	18-25	31.87	4.99413
239	18-25	281.4	8.13648
246	18-25	461.9	8.85144
253	18-25	54.79	5.77584
259	18-25	413.3	8.69105
276	18-25	85.45	6.41701
282	18-25	26.89	4.749
287	18-25	39.58	5.3067
291	18-25	29.54	4.8846
295	18-25	28.4	4.82782
299	18-25	187.2	7.54844
302	18-25	29.51	4.88313
304	18-25	87.35	6.44874
308	18-25	46.71	5.54566
331	18-25	39.1	5.2891
333	18-25	35.29	5.14119
338	18-25	112.1	6.80864
359	18-25	163.4	7.35226
361	18-25	183.2	7.51728
362	18-25	33.47	5.0648
363	18-25	80.24	6.32625
366	18-25	68.73	6.10287
368	18-25	386.1	8.59283
370	18-25	138.8	7.11686
374	18-25	189.5	7.56605
380	18-25	43.17	5.43196
384	18-25	28.26	4.82069
385	18-25	295.3	8.20604
404	18-25	79.08	6.30524
410	18-25	261.2	8.02901
420	18-25	114.4	6.83794
422	18-25	20.9	4.38543
446	18-25	33.73	5.07596
488	18-25	98.58	6.62322
13	26-35	45.18	5.49761
16	26-35	161.7	7.33718
17	26-35	110.2	6.78398
18	26-35	503.2	8.97499
21	26-35	457.5	8.83763
37	26-35	105.4	6.71973
39	26-35	2985	11.5435
41	26-35	1167	10.1886
48	26-35	158.95	7.31243
50	26-35	73.1	6.1918
53	26-35	446.8	8.80349
56	26-35	1171	10.1935
59	26-35	529.5	9.04849
60	26-35	83.2	6.37851
62	26-35	110.7	6.79051
64	26-35	394.3	8.62315
65	26-35	157.6	7.30012
66	26-35	310.3	8.27752
67	26-35	394.7	8.62461
69	26-35	99.75	6.64024
72	26-35	611.5	9.25621
78	26-35	736	9.52356
79	26-35	233.95	7.87006
84	26-35	39.535	5.30506
85	26-35	638	9.31741
86	26-35	745.5	9.54206
88	26-35	153.45	7.26162
89	26-35	165.4	7.36982
96	26-35	883	9.78627
100	26-35	1650	10.6883
108	26-35	1707.5	10.7377
109	26-35	2364.5	11.2073
110	26-35	43.675	5.44874
113	26-35	432.2	8.75556
114	26-35	508	8.98868
116	26-35	757.5	9.5651
118	26-35	422.9	8.72417
120	26-35	128.05	7.00056
121	26-35	198.3	7.63154
123	26-35	276.05	8.10879
127	26-35	179.1	7.48462
130	26-35	78.13	6.2878
134	26-35	305.8	8.25644
135	26-35	249.9	7.96521
136	26-35	224.8	7.8125
137	26-35	268.8	8.07039
138	26-35	213.6	7.73877
140	26-35	247.1	7.94895
142	26-35	236.8	7.88753
147	26-35	218.6	7.77215
150	26-35	207.1	7.69418
151	26-35	421.4	8.71905
153	26-35	419.8	8.71356
156	26-35	104.7	6.71012
157	26-35	175.6	7.45615
164	26-35	332.7	8.37808
167	26-35	92.34	6.52888
169	26-35	388.8	8.60288
176	26-35	257.7	8.00955
178	26-35	162.4	7.34341
183	26-35	392.2	8.61545
194	26-35	294.8	8.20359
197	26-35	528.2	9.04494
202	26-35	63.52	5.98914
203	26-35	32.17	5.00764
210	26-35	56.16	5.81147
211	26-35	163.2	7.3505
212	26-35	77.94	6.28429
218	26-35	41.59	5.37816
222	26-35	196.4	7.61765
225	26-35	370.3	8.53255
226	26-35	639.2	9.32012
228	26-35	606.7	9.24484
232	26-35	45.45	5.50621
238	26-35	34.96	5.12763
240	26-35	178.6	7.48059
243	26-35	54.16	5.75916
244	26-35	210.5	7.71768
247	26-35	102.6	6.68089
251	26-35	165.4	7.36982
255	26-35	180.3	7.49426
256	26-35	237	7.88874
257	26-35	218.8	7.77347
270	26-35	264.3	8.04603
274	26-35	1538	10.5868
278	26-35	26.58	4.73227
280	26-35	485.8	8.92422
283	26-35	34.97	5.12805
288	26-35	43.04	5.42761
289	26-35	146.2	7.1918
293	26-35	130.5	7.02791
301	26-35	102.5	6.67948
306	26-35	123.6	6.94953
307	26-35	40.95	5.35579
309	26-35	74.05	6.21043
310	26-35	32.47	5.02104
311	26-35	72.12	6.17233
312	26-35	91.94	6.52262
321	26-35	441.2	8.78529
324	26-35	147.2	7.20163
326	26-35	47.87	5.58105
328	26-35	826.3	9.69052
334	26-35	55.95	5.80607
344	26-35	31.21	4.96394
345	26-35	51.11	5.67553
348	26-35	472.8	8.88509
349	26-35	63.34	5.98504
350	26-35	33.65	5.07253
357	26-35	951.7	9.89436
365	26-35	26.23	4.71315
367	26-35	93.46	6.54628
369	26-35	56.98	5.83238
373	26-35	48.47	5.59902
375	26-35	282.1	8.14006
387	26-35	109.3	6.77215
388	26-35	119.2	6.89724
393	26-35	107.6	6.74953
395	26-35	182.9	7.51491
399	26-35	634.7	9.30993
401	26-35	222.7	7.79896
402	26-35	235.3	7.87836
413	26-35	28.32	4.82375
414	26-35	67.39	6.07446
415	26-35	824.9	9.68808
417	26-35	36.35	5.18388
418	26-35	92.95	6.53838
421	26-35	84.35	6.39832
429	26-35	73.68	6.2032
431	26-35	66.5	6.05528
433	26-35	63.58	5.9905
434	26-35	139.1	7.11998
435	26-35	131.4	7.03782
438	26-35	158.5	7.30834
441	26-35	31.29	4.96763
444	26-35	744	9.53916
445	26-35	26.85	4.74685
455	26-35	122	6.93074
458	26-35	148.7	7.21626
460	26-35	41.31	5.36842
491	26-35	54.69	5.77321
3	36-45	174.2	7.4446
11	36-45	564.1	9.13981
15	36-45	45.67	5.51317
22	36-45	169.1	7.40173
36	36-45	401.75	8.65015
43	36-45	448.5	8.80896
44	36-45	670	9.38802
46	36-45	149.3	7.22207
47	36-45	619.5	9.27496
51	36-45	157.75	7.3015
58	36-45	59.75	5.90087
61	36-45	214.05	7.7418
70	36-45	455.9	8.83257
71	36-45	371.3	8.53644
73	36-45	700	9.45121
75	36-45	462.75	8.85409
82	36-45	1221.5	10.2544
87	36-45	83.35	6.38111
90	36-45	453.95	8.82639
91	36-45	725.5	9.50283
92	36-45	781	9.60918
95	36-45	207.2	7.69488
99	36-45	129.15	7.0129
101	36-45	73.05	6.19081
104	36-45	653	9.35094
105	36-45	516	9.01123
106	36-45	115.7	6.85425
107	36-45	142.95	7.15937
112	36-45	1168	10.1898
117	36-45	905	9.82177
119	36-45	238.6	7.89845
122	36-45	266.5	8.05799
126	36-45	785.8	9.61802
128	36-45	189.7	7.56758
144	36-45	127.1	6.98982
145	36-45	122.9	6.94134
158	36-45	34.28	5.0993
159	36-45	80.82	6.33664
165	36-45	397.3	8.63408
166	36-45	93.16	6.54164
172	36-45	637.7	9.31673
174	36-45	63.49	5.98846
179	36-45	286.6	8.16289
180	36-45	839.9	9.71407
181	36-45	856.7	9.74265
184	36-45	300.4	8.23074
185	36-45	117.2	6.87283
195	36-45	220.2	7.78267
205	36-45	85.34	6.41515
209	36-45	126.3	6.98071
224	36-45	121.7	6.92719
230	36-45	728.8	9.50938
231	36-45	73.1	6.1918
235	36-45	305.6	8.2555
241	36-45	125.1	6.96694
242	36-45	170.2	7.41109
248	36-45	466.9	8.86697
250	36-45	83.62	6.38578
258	36-45	96.53	6.59291
260	36-45	473.3	8.88661
261	36-45	161	7.33092
263	36-45	81.7	6.35226
264	36-45	87.59	6.45269
265	36-45	231.7	7.85611
266	36-45	293.7	8.1982
267	36-45	75.04	6.22959
269	36-45	675.1	9.39896
272	36-45	111.8	6.80478
273	36-45	228.1	7.83352
281	36-45	83.29	6.38007
284	36-45	198.3	7.63154
286	36-45	27.15	4.76288
290	36-45	270.1	8.07735
292	36-45	326.1	8.34917
294	36-45	402.8	8.65392
297	36-45	118.3	6.88631
300	36-45	431.6	8.75355
315	36-45	457.5	8.83763
320	36-45	79.54	6.31361
323	36-45	83.62	6.38578
325	36-45	52.33	5.70957
327	36-45	42.14	5.39712
330	36-45	22.91	4.51791
332	36-45	67.57	6.07831
339	36-45	139.8	7.12722
346	36-45	271.1	8.08268
347	36-45	39.88	5.31759
352	36-45	205.8	7.6851
354	36-45	116.4	6.86295
356	36-45	553.9	9.11348
358	36-45	1327	10.374
360	36-45	220	7.78136
371	36-45	484.5	8.92035
376	36-45	41.48	5.37434
377	36-45	99.62	6.63836
390	36-45	55.46	5.79338
392	36-45	153.7	7.26397
394	36-45	323.8	8.33896
400	36-45	237.7	7.893
403	36-45	147	7.19967
408	36-45	51.86	5.69655
409	36-45	30.24	4.91839
436	36-45	117.2	6.87283
448	36-45	68.4	6.09592
453	36-45	127.5	6.99435
454	36-45	38.49	5.26641
456	36-45	222.5	7.79766
457	36-45	226.8	7.82528
463	36-45	118	6.88264
490	36-45	41.51	5.37539
1	46-55	176.8	7.46597
2	46-55	601.8	9.23314
7	46-55	92.19	6.52654
12	46-55	53.88	5.75168
14	46-55	708.4	9.46842
19	46-55	62.25	5.96
29	46-55	3135	11.6142
31	46-55	2101.5	11.0372
35	46-55	401.1	8.64782
38	46-55	1188	10.2143
40	46-55	305.4	8.25456
52	46-55	488.5	8.93221
55	46-55	34.575	5.11166
63	46-55	287.7	8.16842
68	46-55	355.9	8.47533
77	46-55	59.52	5.8953
80	46-55	405.1	8.66213
81	46-55	387.6	8.59842
97	46-55	256.8	8.0045
98	46-55	469.4	8.87467
103	46-55	427.7	8.74046
111	46-55	664	9.37504
115	46-55	635	9.31061
125	46-55	1231.5	10.2662
131	46-55	72.22	6.17433
133	46-55	170.5	7.41363
139	46-55	232	7.85798
143	46-55	22.16	4.46989
146	46-55	65.76	6.03914
160	46-55	87.16	6.44559
161	46-55	397.9	8.63626
163	46-55	420.5	8.71596
190	46-55	2017	10.978
191	46-55	116.1	6.85922
192	46-55	21.44	4.42223
214	46-55	389.2	8.60437
220	46-55	215.1	7.74886
223	46-55	252.6	7.98071
229	46-55	38.98	5.28466
245	46-55	64.87	6.01948
249	46-55	120.1	6.90809
262	46-55	869.4	9.76388
268	46-55	76.71	6.26134
271	46-55	284.9	8.15431
279	46-55	2713	11.4057
316	46-55	59.7	5.89966
317	46-55	33.97	5.08619
335	46-55	64.12	6.0027
336	46-55	379.8	8.5691
351	46-55	405.5	8.66356
355	46-55	27.04	4.75702
389	46-55	90.74	6.50367
391	46-55	1594	10.6384
398	46-55	487.8	8.93015
407	46-55	221.9	7.79377
412	46-55	91.09	6.50922
424	46-55	91.65	6.51806
426	46-55	118.3	6.88631
430	46-55	81.83	6.35456
437	46-55	146	7.18982
439	46-55	99.95	6.64313
440	46-55	794.9	9.63463
443	46-55	80.91	6.33825
447	46-55	89.47	6.48333
459	46-55	347.5	8.44087
461	46-55	356.8	8.47897
462	46-55	81.88	6.35544

## Sheet: Figure 4d
No.	Sex	IgG-RBD		IgG-N		ppNAT
		titer	titer-log2	titer	titer-log2	ID50	ID50-log2
1	F	1.006	0.00863031	0.048	-4.38082	176.8	7.46597
2	F	45.52	5.50843	5.336	2.41576	601.8	9.23314
11	F	4.348	2.12035	0.168	-2.57347	564.1	9.13981
12	F	0.042	-4.57347	2.384	1.25338	53.88	5.75168
16	F	16.48	4.04264	0.726	-0.461959	161.7	7.33718
17	F	46.64	5.5435	6.542	2.70973	110.2	6.78398
31	F	323.368	8.33703	9.236	3.20727	2101.5	11.0372
36	F	16.4211	4.03747	8.126	3.02255	401.75	8.65015
40	F	17.6316	4.14009	1.39	0.475085	305.4	8.25456
44	F	103.158	6.68871	3.616	1.85439	670	9.38802
45	F	6.4	2.67807	9.278	3.21381	1294.5	10.3382
46	F	10.5789	3.40312	0.164	-2.60823	149.3	7.22207
47	F	49.4737	5.62859	6.684	2.74071	619.5	9.27496
48	F	30.1053	4.91194	1.226	0.293959	158.95	7.31243
49	F	3.226	1.68975	0.1	-3.32193	85.9	6.42459
50	F	20.4211	4.35199	4.248	2.08678	73.1	6.1918
53	F	59.3684	5.89162	7.916	2.98477	446.8	8.80349
55	F	0.036	-4.79586	0.032	-4.96578	34.575	5.11166
57	F	10.468	3.38791	2.89	1.53107	165.9	7.37417
60	F	8.268	3.04754	0.832	-0.265345	83.2	6.37851
61	F	14.468	3.85479	0.878	-0.187707	214.05	7.7418
65	F	5.042	2.334	0.29	-1.78588	157.6	7.30012
66	F	7.352	2.87814	8.49	3.08576	310.3	8.27752
67	F	16.842	4.07399	1.016	0.0229004	394.7	8.62461
69	F	10.374	3.3749	0.806	-0.311148	99.75	6.64024
73	F	15.268	3.93244	9.694	3.27709	700	9.45121
74	F	17.1579	4.1008	7.406	2.88869	324.65	8.34274
75	F	23.1053	4.53015	5.948	2.5724	462.75	8.85409
76	F	15.3684	3.9419	1.278	0.353888	480.05	8.90704
79	F	11.526	3.52682	7.9	2.98185	233.95	7.87006
86	F	14.468	3.85479	5.032	2.33113	745.5	9.54206
88	F	10.536	3.39726	1.158	0.211635	153.45	7.26162
89	F	10.31	3.36597	2.674	1.419	165.4	7.36982
90	F	15.8421	3.98569	6.574	2.71677	453.95	8.82639
92	F	14.7895	3.8865	16.8947	4.0785	781	9.60918
94	F	10.2105	3.35199	3.658	1.87106	513	9.00282
96	F	20.7895	4.37778	7.884	2.97893	883	9.78627
97	F	15.384	3.94336	5.106	2.35219	256.8	8.0045
98	F	16.126	4.01132	1.822	0.865523	469.4	8.87467
102	F	85.6842	6.42096	5.236	2.38847	1115.5	10.1235
107	F	15.336	3.93885	6	2.58496	142.95	7.15937
108	F	33.6842	5.074	52.4211	5.71207	1707.5	10.7377
111	F	24.1579	4.59442	12.6316	3.65896	664	9.37504
112	F	20.6316	4.36678	6.978	2.80281	1168	10.1898
115	F	34	5.08746	6.416	2.68167	635	9.31061
116	F	25.9474	4.69752	6.848	2.77568	757.5	9.5651
118	F	4.574	2.19346	0.542	-0.883635	422.9	8.72417
121	F	14.0526	3.81277	4.794	2.26123	198.3	7.63154
122	F	17.016	4.08882	9.674	3.27411	266.5	8.05799
125	F	28.8947	4.85273	7.426	2.89259	1231.5	10.2662
126	F	14.858	3.89317	3.968	1.98841	785.8	9.61802
127	F	12.3	3.62059	2.242	1.16479	179.1	7.48462
129	F	3.278	1.71282	0.226	-2.14561	20.57	4.36247
130	F	10.564	3.40108	1.874	0.906121	78.13	6.2878
131	F	12.9	3.6893	2.352	1.23389	72.22	6.17433
132	F	21.7895	4.44556	2.126	1.08814	214	7.74147
133	F	49.6316	5.63319	4.174	2.06143	170.5	7.41363
135	F	15.1053	3.91698	3.2	1.67807	249.9	7.96521
137	F	38.6842	5.27367	1.536	0.619178	268.8	8.07039
141	F	70.7368	6.14439	7.674	2.93998	684.3	9.41849
144	F	13.0526	3.70627	2.01	1.0072	127.1	6.98982
148	F	13.8947	3.79647	1.306	0.385155	160.2	7.32373
149	F	46.9474	5.55297	1.806	0.852798	526.8	9.04111
150	F	8.132	3.02361	0.974	-0.0380063	207.1	7.69418
151	F	31.4737	4.97607	52.2105	5.70627	421.4	8.71905
156	F	11.8421	3.56585	0.652	-0.617056	104.7	6.71012
157	F	10.152	3.34369	7.41	2.88947	175.6	7.45615
164	F	23.6842	4.56585	1.168	0.22404	332.7	8.37808
165	F	29	4.85798	8.464	3.08134	397.3	8.63408
166	F	10.4737	3.3887	0.448	-1.15843	93.16	6.54164
167	F	12.632	3.65901	5.022	2.32826	92.34	6.52888
168	F	9.026	3.17409	1.142	0.191563	209.9	7.71356
172	F	60.4211	5.91698	9.522	3.25126	637.7	9.31673
174	F	11.1579	3.47999	4.236	2.0827	63.49	5.98846
176	F	32.3684	5.01652	1.464	0.549916	257.7	8.00955
181	F	53.6842	5.74643	4.084	2.02998	856.7	9.74265
182	F	23.4737	4.55297	7.4	2.88753	267.2	8.06178
183	F	24.9474	4.64082	2.89	1.53107	392.2	8.61545
184	F	28.8947	4.85273	7.158	2.83956	300.4	8.23074
186	F	11.3158	3.50027	1.468	0.553852	225.2	7.81506
187	F	28.4211	4.82889	4.568	2.19156	278.9	8.1236
189	F	10.3684	3.37412	3.248	1.69955	379	8.56605
191	F	6.078	2.6036	0.994	-0.00868224	116.1	6.85922
193	F	11.11	3.47379	0.468	-1.09542	159.6	7.31832
194	F	12.6842	3.66496	2.022	1.01578	294.8	8.20359
199	F	15.91	3.99186	0.464	-1.1078	244	7.93074
204	F	9.974	3.31817	0.378	-1.40354	118.5	6.88874
205	F	22.6842	4.50362	7.558	2.918	85.34	6.41515
207	F	2.042	1.02998	0.042	-4.57347	36.35	5.18388
212	F	7.868	2.976	0.774	-0.369595	77.94	6.28429
213	F	12.168	3.60502	1.1	0.137504	88.69	6.4707
215	F	40	5.32193	0.126	-2.9885	331.2	8.37156
216	F	6.342	2.66494	7.716	2.94785	39.66	5.30961
217	F	5.458	2.44837	0.09	-3.47393	58.61	5.87307
218	F	2.616	1.38736	0.126	-2.9885	41.59	5.37816
219	F	16.8947	4.0785	1.568	0.648926	402.1	8.65141
220	F	59.5789	5.89673	5.564	2.47612	215.1	7.74886
221	F	7.306	2.86908	2.522	1.33457	53.62	5.7447
222	F	12.0526	3.59128	1.184	0.243669	196.4	7.61765
225	F	11.3158	3.50027	2.968	1.56949	370.3	8.53255
226	F	27.4211	4.77721	1.936	0.953079	639.2	9.32012
227	F	19.3158	4.27171	2.336	1.22404	129	7.01123
229	F	9.448	3.24001	4.364	2.12565	38.98	5.28466
239	F	13.516	3.7566	0.506	-0.982791	281.4	8.13648
241	F	11.752	3.55483	3.122	1.64247	125.1	6.96694
242	F	15.906	3.9915	2.448	1.2916	170.2	7.41109
243	F	4.41	2.14078	0.836	-0.258425	54.16	5.75916
244	F	9.042	3.17664	6.478	2.69555	210.5	7.71768
246	F	47.5263	5.57065	3.868	1.95159	461.9	8.85144
247	F	8.236	3.04194	8.69	3.11936	102.6	6.68089
249	F	15.994	3.99946	3.516	1.81394	120.1	6.90809
251	F	15.2	3.926	9.442	3.23909	165.4	7.36982
255	F	16.552	4.04893	1.722	0.784085	180.3	7.49426
257	F	13.416	3.74588	1.726	0.787432	218.8	7.77347
258	F	17.348	4.1167	2.764	1.46676	96.53	6.59291
259	F	13.3158	3.73507	4.816	2.26784	413.3	8.69105
260	F	13.81	3.78764	3.378	1.75617	473.3	8.88661
261	F	22.0526	4.46288	2.916	1.54399	161	7.33092
262	F	24.9474	4.64082	39.1053	5.28929	869.4	9.76388
265	F	8.822	3.14111	3.352	1.74502	231.7	7.85611
266	F	16.0526	4.00474	5.11	2.35332	293.7	8.1982
267	F	15.268	3.93244	8.178	3.03175	75.04	6.22959
268	F	14.984	3.90535	0.39	-1.35845	76.71	6.26134
269	F	32.7895	5.03516	5.448	2.44573	675.1	9.39896
271	F	11.1579	3.47999	1.4	0.485427	284.9	8.15431
273	F	8.01	3.0018	0.652	-0.617056	228.1	7.83352
274	F	32.7368	5.03284	1.964	0.973795	1538	10.5868
276	F	11.736	3.55287	1.732	0.792439	85.45	6.41701
278	F	0.836	-0.258425	0.058	-4.1078	26.58	4.73227
279	F	91.7895	6.52026	6.2	2.63227	2713	11.4057
281	F	9.332	3.22219	0.294	-1.76611	83.29	6.38007
283	F	3.916	1.96938	0.352	-1.50635	34.97	5.12805
291	F	3.636	1.86235	1.336	0.41792	29.54	4.8846
293	F	71.1927	6.15366	5.31	2.40871	130.5	7.02791
297	F	15.952	3.99567	3.206	1.68077	118.3	6.88631
298	F	13.626	3.76829	40.7368	5.34826	100.7	6.65392
300	F	15.3684	3.9419	1.322	0.402722	431.6	8.75355
301	F	4.878	2.28629	1.122	0.166073	102.5	6.67948
302	F	5.868	2.55287	4.506	2.17185	29.51	4.88313
306	F	25.2632	4.65896	3.058	1.61259	123.6	6.94953
308	F	11.136	3.47716	1.322	0.402722	46.71	5.54566
309	F	10.7895	3.43155	3.41	1.76977	74.05	6.21043
310	F	6.984	2.80405	2.274	1.18523	32.47	5.02104
312	F	12.2105	3.61005	2.29	1.19535	91.94	6.52262
316	F	8.868	3.14861	26.3684	4.72074	59.7	5.89966
320	F	4.174	2.06143	0.378	-1.40354	79.54	6.31361
328	F	49.9083	5.64121	11.39	3.5097	826.3	9.69052
331	F	8.874	3.14958	2.422	1.2762	39.1	5.2891
332	F	7.678	2.94073	1.068	0.0949116	67.57	6.07831
334	F	7.606	2.92714	2.884	1.52807	55.95	5.80607
336	F	130.275	7.02542	29.8421	4.89928	379.8	8.5691
339	F	74.4954	6.21908	25.2105	4.65595	139.8	7.12722
348	F	166.606	7.38029	7.71	2.94673	472.8	8.88509
351	F	72.6606	6.1831	3.448	1.78576	405.5	8.66356
352	F	19.9474	4.31813	7.048	2.81721	205.8	7.6851
354	F	18.5263	4.2115	3.284	1.71545	116.4	6.86295
357	F	3.694	1.88518	0.358	-1.48197	951.7	9.89436
359	F	22.1579	4.46975	5.19	2.37573	163.4	7.35226
360	F	33.5789	5.06949	21.2632	4.41028	220	7.78136
361	F	24.5263	4.61626	3.316	1.72944	183.2	7.51728
363	F	11.036	3.46415	58.9474	5.88136	80.24	6.32625
365	F	6.052	2.59741	1.91	0.933573	26.23	4.71315
366	F	6.616	2.72596	2.158	1.10969	68.73	6.10287
367	F	7.006	2.80859	9.006	3.17089	93.46	6.54628
368	F	23.8421	4.57544	3.464	1.79244	386.1	8.59283
369	F	13.074	3.70863	5.058	2.33857	56.98	5.83238
371	F	11.1579	3.47999	5.642	2.49621	484.5	8.92035
373	F	13.132	3.71501	5.31	2.40871	48.47	5.59902
374	F	47.3394	5.56497	9.268	3.21226	189.5	7.56605
377	F	17.1053	4.09637	1.842	0.881273	99.62	6.63836
379	F	26.3684	4.72074	4.652	2.21785	217.9	7.76752
384	F	3.352	1.74502	1.21	0.275007	28.26	4.82069
387	F	60.1835	5.9113	9.632	3.26784	109.3	6.77215
388	F	12.7895	3.67688	6.016	2.5888	119.2	6.89724
389	F	12.7895	3.67688	6.678	2.73942	90.74	6.50367
393	F	11	3.45943	2.574	1.36401	107.6	6.74953
398	F	12.4737	3.64082	3.542	1.82456	487.8	8.93015
400	F	48.8073	5.60903	9.158	3.19503	237.7	7.893
402	F	17.8947	4.16146	3.21	1.68257	235.3	7.87836
408	F	8.636	3.11036	0.816	-0.293359	51.86	5.69655
410	F	23.3684	4.54649	3.168	1.66357	261.2	8.02901
412	F	12.5	3.64386	1.964	0.973795	91.09	6.50922
413	F	0.194	-2.36587	0.042	-4.57347	28.32	4.82375
414	F	3.19	1.67356	4.678	2.22589	67.39	6.07446
417	F	11	3.45943	0.464	-1.1078	36.35	5.18388
418	F	8.448	3.07861	8.978	3.16639	92.95	6.53838
420	F	11.664	3.54399	4.164	2.05797	114.4	6.83794
424	F	11.436	3.51551	0.916	-0.12658	91.65	6.51806
426	F	19.6316	4.2951	4.1	2.03562	118.3	6.88631
429	F	7.468	2.90072	0.752	-0.411195	73.68	6.2032
431	F	14.4737	3.85536	8.374	3.06592	66.5	6.05528
434	F	11.6	3.53605	3.026	1.59741	139.1	7.11998
435	F	10.51	3.39369	4.884	2.28806	131.4	7.03782
438	F	26.0526	4.70336	6.658	2.73509	158.5	7.30834
443	F	10.2105	3.35199	5.832	2.54399	80.91	6.33825
444	F	81.8349	6.35464	2.184	1.12697	744	9.53916
446	F	6.222	2.63738	2.206	1.14143	33.73	5.07596
447	F	3.774	1.91609	1.394	0.479231	89.47	6.48333
453	F	10.5263	3.39593	3.636	1.86235	127.5	6.99435
455	F	14.764	3.88401	4.816	2.26784	122	6.93074
457	F	9.726	3.28185	0.342	-1.54793	226.8	7.82528
459	F	47.3394	5.56497	186.737	7.54486	347.5	8.44087
460	F	10.026	3.32567	1.506	0.590722	41.31	5.36842
463	F	11.794	3.55998	8.632	3.10969	118	6.88264
488	F	0.07	-3.8365	0.0473684	-4.39993	98.58	6.62322
3	M	4.052	2.01863	1.342	0.424385	174.2	7.4446
6	M	10.78	3.43029	4.264	2.09221	331.6	8.3733
7	M	6.332	2.66266	0.19	-2.39593	92.19	6.52654
10	M	2.106	1.07451	2.332	1.22157	129.3	7.01458
13	M	0.522	-0.937878	2	1	45.18	5.49761
14	M	40.32	5.33342	30.22	4.91743	708.4	9.46842
15	M	0.132	-2.92139	0.032	-4.96578	45.67	5.51317
18	M	42.32	5.40327	8.294	3.05207	503.2	8.97499
19	M	5.478	2.45365	0.116	-3.1078	62.25	5.96
21	M	37.78	5.23955	3.536	1.82212	457.5	8.83763
22	M	4.274	2.09559	18.22	4.18745	169.1	7.40173
29	M	173.474	7.43857	9.852	3.30042	3135	11.6142
30	M	2.778	1.47405	0.036	-4.79586	30.61	4.93593
35	M	18.152	4.18206	19.5263	4.28735	401.1	8.64782
37	M	10.178	3.34738	0.19	-2.39593	105.4	6.71973
38	M	170.737	7.41563	5.348	2.419	1188	10.2143
39	M	66.1053	6.04669	6.168	2.6248	2985	11.5435
41	M	55.5789	5.79647	3.948	1.98112	1167	10.1886
43	M	33.1579	5.05128	2.032	1.0229	448.5	8.80896
51	M	22.6842	4.50362	6.622	2.72727	157.75	7.3015
52	M	50.3158	5.65294	24.5789	4.61935	488.5	8.93221
54	M	34.2105	5.09637	1.136	0.183963	944.5	9.88341
56	M	11.1579	3.47999	4.826	2.27083	1171	10.1935
58	M	7.806	2.96458	0.106	-3.23786	59.75	5.90087
59	M	25	4.64386	3.516	1.81394	529.5	9.04849
62	M	12.59	3.65421	0.11	-3.18442	110.7	6.79051
63	M	8.748	3.12895	0.926	-0.110916	287.7	8.16842
64	M	24.5263	4.61626	13.3684	3.74076	394.3	8.62315
68	M	11.294	3.49748	0.278	-1.84684	355.9	8.47533
70	M	11.464	3.51904	0.19	-2.39593	455.9	8.83257
71	M	12.2105	3.61005	8.968	3.16479	371.3	8.53644
72	M	32.4737	5.0212	1.352	0.435095	611.5	9.25621
77	M	13.574	3.76277	5.69	2.50843	59.52	5.8953
78	M	20.3158	4.34453	5.19	2.37573	736	9.52356
80	M	16.8421	4.074	9.322	3.22064	405.1	8.66213
81	M	10.932	3.45049	11.5789	3.53343	387.6	8.59842
82	M	25.9474	4.69752	3.316	1.72944	1221.5	10.2544
83	M	16.49	4.04352	3.526	1.81803	171.65	7.42333
84	M	10.968	3.45523	0.558	-0.841663	39.535	5.30506
85	M	10.7368	3.4245	5.31	2.40871	638	9.31741
87	M	9.952	3.31499	6.494	2.69911	83.35	6.38111
91	M	11.136	3.47716	0.916	-0.12658	725.5	9.50283
93	M	16.8947	4.0785	2.552	1.35163	414.6	8.69558
95	M	13.864	3.79327	1.09	0.124328	207.2	7.69488
99	M	10.332	3.36905	2.148	1.10299	129.15	7.0129
100	M	16.19	4.01703	6.322	2.66038	1650	10.6883
101	M	14.584	3.86631	1.29	0.367371	73.05	6.19081
103	M	16.8421	4.074	2.126	1.08814	427.7	8.74046
104	M	21.8947	4.45251	8.064	3.0115	653	9.35094
105	M	22.8947	4.51694	24.7895	4.63166	516	9.01123
106	M	8.222	3.03949	2.184	1.12697	115.7	6.85425
109	M	130.526	7.0282	9.758	3.28659	2364.5	11.2073
110	M	5.294	2.40436	7.816	2.96643	43.675	5.44874
113	M	2.794	1.48233	1.042	0.0593553	432.2	8.75556
114	M	17.578	4.1357	4.51	2.17313	508	8.98868
117	M	16.394	4.0351	3.61	1.852	905	9.82177
119	M	17.552	4.13356	3.79	1.9222	238.6	7.89845
120	M	12.916	3.69109	1.274	0.349365	128.05	7.00056
123	M	16.832	4.07313	2.994	1.58207	276.05	8.10879
128	M	9.294	3.2163	6.222	2.63738	189.7	7.56758
134	M	43.5263	5.44382	3.194	1.67536	305.8	8.25644
136	M	11.2632	3.49354	1.706	0.770618	224.8	7.8125
138	M	20.9474	4.3887	1.11	0.15056	213.6	7.73877
139	M	20.8947	4.38507	0.336	-1.57347	232	7.85798
140	M	25.6842	4.68281	4.852	2.27858	247.1	7.94895
142	M	16	4	22.6842	4.50362	236.8	7.88753
143	M	0.406	-1.30045	1.016	0.0229004	22.16	4.46989
145	M	10.842	3.43856	0.626	-0.675765	122.9	6.94134
146	M	10.2	3.3505	0.642	-0.639355	65.76	6.03914
147	M	20.8421	4.38143	2.794	1.48233	218.6	7.77215
153	M	38.4211	5.26383	3.532	1.82049	419.8	8.71356
155	M	7.852	2.97306	1.832	0.87342	193.5	7.59619
158	M	5.642	2.49621	2.548	1.34937	34.28	5.0993
159	M	14.7368	3.88136	2.826	1.49876	80.82	6.33664
160	M	9.01	3.17153	3.694	1.88518	87.16	6.44559
161	M	29.6316	4.88906	4.3	2.10434	397.9	8.63626
162	M	11.4737	3.52026	1.348	0.43082	136	7.08746
163	M	42.7368	5.41741	4.826	2.27083	420.5	8.71596
169	M	66.9474	6.06496	1.278	0.353888	388.8	8.60288
170	M	2.878	1.52507	0.268	-1.8997	28.06	4.81044
173	M	31.6316	4.98329	1.232	0.301002	288.2	8.17093
178	M	12.778	3.67559	0.164	-2.60823	162.4	7.34341
179	M	7.378	2.88323	2.826	1.49876	286.6	8.16289
180	M	84.4211	6.39953	5.332	2.41468	839.9	9.71407
185	M	9.226	3.20571	0.3	-1.73697	117.2	6.87283
188	M	13.4737	3.75207	4.342	2.11836	310.4	8.27798
190	M	47.3684	5.56585	70.5263	6.14009	2017	10.978
192	M	15.8947	3.99048	2.49	1.31615	21.44	4.42223
195	M	8.1	3.01792	0.674	-0.56918	220.2	7.78267
197	M	12.626	3.65833	4.094	2.03351	528.2	9.04494
198	M	10.248	3.35727	1.022	0.0313952	57.61	5.84825
200	M	11.236	3.49006	0.468	-1.09542	102.1	6.67384
202	M	8.242	3.04299	1.164	0.219091	63.52	5.98914
203	M	4.958	2.30976	0.41	-1.2863	32.17	5.00764
206	M	5.264	2.39616	0.084	-3.57347	116.8	6.8679
208	M	11.136	3.47716	0.6	-0.736966	93.36	6.54473
209	M	1.522	0.605968	3.726	1.89763	126.3	6.98071
210	M	7.426	2.89259	1.522	0.605968	56.16	5.81147
211	M	12.848	3.68347	1.248	0.319618	163.2	7.3505
214	M	33	5.04439	2.606	1.38184	389.2	8.60437
223	M	22.4737	4.49016	6.432	2.68527	252.6	7.98071
224	M	15	3.90689	0.294	-1.76611	121.7	6.92719
228	M	44.8421	5.48678	8.132	3.02361	606.7	9.24484
230	M	49.4737	5.62859	5.752	2.52406	728.8	9.50938
231	M	7.764	2.9568	9.19	3.20006	73.1	6.1918
232	M	5.206	2.38018	0.078	-3.68038	45.45	5.50621
234	M	12.884	3.68751	2.21	1.14405	93.05	6.53993
235	M	18.6316	4.21968	4.532	2.18015	305.6	8.2555
236	M	3.316	1.72944	0.342	-1.54793	31.87	4.99413
238	M	6.064	2.60027	0.416	-1.26534	34.96	5.12763
240	M	12.6316	3.65896	2.336	1.22404	178.6	7.48059
245	M	8.906	3.15478	2.878	1.52507	64.87	6.01948
248	M	10.1579	3.34453	3.148	1.65444	466.9	8.86697
250	M	5.742	2.52155	0.264	-1.92139	83.62	6.38578
253	M	4.942	2.3051	0.21	-2.25154	54.79	5.77584
256	M	13.668	3.77273	1.294	0.371838	237	7.88874
263	M	14.69	3.87676	1.768	0.822118	81.7	6.35226
264	M	15.158	3.92201	3.722	1.89608	87.59	6.45269
270	M	16.226	4.02024	0.868	-0.204233	264.3	8.04603
272	M	7.826	2.96828	3.158	1.65901	111.8	6.80478
280	M	12.6316	3.65896	7.674	2.93998	485.8	8.92422
282	M	0.026	-5.26534	0.022	-5.50635	26.89	4.749
284	M	10.158	3.34454	10.874	3.44281	198.3	7.63154
286	M	2.474	1.30685	0.8	-0.321928	27.15	4.76288
287	M	4.348	2.12035	0.09	-3.47393	39.58	5.3067
288	M	6.322	2.66038	2.132	1.09221	43.04	5.42761
289	M	18.6842	4.22375	2.078	1.0552	146.2	7.1918
290	M	62.3853	5.96313	9.99	3.32048	270.1	8.07735
292	M	62.3853	5.96313	4.726	2.24062	326.1	8.34917
294	M	14.8947	3.89673	9.868	3.30276	402.8	8.65392
295	M	3.584	1.84157	0.248	-2.01159	28.4	4.82782
299	M	55.4128	5.79215	1.2	0.263034	187.2	7.54844
304	M	21.6842	4.43857	6.264	2.64708	87.35	6.44874
307	M	10.7368	3.4245	1.536	0.619178	40.95	5.35579
311	M	11.79	3.55949	5.522	2.46519	72.12	6.17233
315	M	56.1468	5.81113	4.242	2.08474	457.5	8.83763
317	M	1.632	0.706641	0.506	-0.982791	33.97	5.08619
321	M	156.697	7.29184	8.452	3.07929	441.2	8.78529
323	M	13.348	3.73855	0.316	-1.662	83.62	6.38578
324	M	10.348	3.37128	55.6842	5.7992	147.2	7.20163
325	M	12.722	3.66925	1.722	0.784085	52.33	5.70957
326	M	5.21	2.38128	3.078	1.62199	47.87	5.58105
327	M	2.81	1.49057	1.564	0.645241	42.14	5.39712
330	M	1.036	0.051024	0.136	-2.87832	22.91	4.51791
333	M	8.264	3.04684	4.148	2.05242	35.29	5.14119
335	M	7.658	2.93697	8.7	3.12102	64.12	6.0027
338	M	18.4737	4.2074	2.858	1.51501	112.1	6.80864
344	M	5.664	2.50182	0.726	-0.461959	31.21	4.96394
345	M	2.384	1.25338	0.468	-1.09542	51.11	5.67553
346	M	11.152	3.47923	6.564	2.71458	271.1	8.08268
347	M	0.852	-0.231075	0.236	-2.08314	39.88	5.31759
349	M	10.2632	3.3594	0.7	-0.514573	63.34	5.98504
350	M	2.194	1.13356	0.048	-4.38082	33.65	5.07253
355	M	1.394	0.479231	0.042	-4.57347	27.04	4.75702
356	M	133.211	7.05757	2.506	1.32539	553.9	9.11348
358	M	110.092	6.78256	12.174	3.60573	1327	10.374
362	M	4.936	2.30334	2.784	1.47716	33.47	5.0648
370	M	75.9633	6.24723	10.458	3.38654	138.8	7.11686
375	M	45.5046	5.50794	5.4	2.43296	282.1	8.14006
376	M	6.932	2.79327	2.922	1.54696	41.48	5.37434
380	M	10.168	3.34596	1.916	0.938098	43.17	5.43196
382	M	6.668	2.73725	5.342	2.41738	62.32	5.96162
385	M	67.8899	6.08513	14.2	3.82782	295.3	8.20604
390	M	13.51	3.75596	1.616	0.692427	55.46	5.79338
391	M	8.326	3.05762	6.994	2.80612	1594	10.6384
392	M	13	3.70044	5.8	2.53605	153.7	7.26397
394	M	14.768	3.8844	7.284	2.86473	323.8	8.33896
395	M	18.0526	4.17414	3.248	1.69955	182.9	7.51491
399	M	205.505	7.68303	12.8	3.67807	634.7	9.30993
401	M	14	3.80735	3.578	1.83915	222.7	7.79896
403	M	12.9474	3.69459	2.474	1.30685	147	7.19967
404	M	10.842	3.43856	5.258	2.39451	79.08	6.30524
407	M	15.664	3.96938	2.494	1.31846	221.9	7.79377
409	M	9.7	3.27798	4.748	2.24732	30.24	4.91839
415	M	188.624	7.55937	11.2632	3.49354	824.9	9.68808
421	M	6.806	2.76681	6.006	2.5864	84.35	6.39832
422	M	0.668	-0.58208	0.094	-3.4112	20.9	4.38543
430	M	11.958	3.5799	4.374	2.12895	81.83	6.35456
433	M	12.226	3.61188	0.884	-0.177882	63.58	5.9905
436	M	12.726	3.66971	6.778	2.76086	117.2	6.87283
437	M	8.348	3.06143	5.916	2.56462	146	7.18982
439	M	14.064	3.81394	1.6	0.678072	99.95	6.64313
440	M	7.3	2.8679	16.8421	4.074	794.9	9.63463
441	M	10.322	3.36765	1.616	0.692427	31.29	4.96763
445	M	0.722	-0.469929	0.91	-0.136062	26.85	4.74685
448	M	14.132	3.82089	5.548	2.47197	68.4	6.09592
454	M	2.784	1.47716	0.052	-4.26534	38.49	5.26641
456	M	12.552	3.64985	3.278	1.71282	222.5	7.79766
458	M	13.5263	3.7577	3.536	1.82212	148.7	7.21626
461	M	0.084	-3.57347	16.5789	4.05128	356.8	8.47897
462	M	9.958	3.31586	4.31	2.10769	81.88	6.35544
490	M	7.24	2.85599	0.415789	-1.26607	41.51	5.37539
491	M	0.07	-3.8365	0.0421053	-4.56986	54.69	5.77321
